# Supplementary material for: Pharmacists’ Knowledge, Attitudes, and Practices Toward CGRP Inhibitors in Migraine Management: A Cross-Sectional Study
Source: Healthcare (Basel). 2025 Sep 6;13(17):2231. doi: 10.3390/healthcare13172231 (PMC12427708; doi:10.3390/healthcare13172231)
Supplement: Supplementary file 1 [file healthcare-13-02231-s001.zip]

Archive with 2 entries (2 files):
- supplementary S1.pdf
- supplementary S2.csv
