# Supplementary material for: Pharmacists’ Knowledge, Attitudes, and Practices Toward CGRP Inhibitors in Migraine Management: A Cross-Sectional Study
Source: Healthcare (Basel). 2025 Sep 6;13(17):2231. doi: 10.3390/healthcare13172231 (PMC12427708; doi:10.3390/healthcare13172231)
Supplement: Supplementary file 1 [file healthcare-13-02231-s001.zip › supplementary S2.csv]

Gender	Level of Education	Source of Pharmacy Degree	Practise Setting	Region of practice in Saudi Arabia	Years of Experience	Which headache condition do you most frequntly encounter in your practise	Have you attended a course about headache/migraine management	Number of patients visiting your pharmacy suffering from migraines monthly	Are you familiar with Calcitonin Gene-Related Peptide (CGRP) inhibitors (e.g. Erenumab (Aimovig)) as a class of medication ?	Do you know what are the main indications for CGRP-Inhibitors ?	Do you know how CGRP inhibitors work to treat migraines?	Are you aware that CGRP inhibitors have recently been added to the first-line agents in migraine prevention?	Are you familiar with the current guidelines or clinical recommendations in using CGRP inhibitor?	Is it true that CGRP inhibitors can cause an increase in blood pressure?	I believe CGRP inhibitors are a better choice for migraine management than typical medications.	I believe the benefits of CGRP inhibitors in migraine management outweigh the potential side effects.	I believe there is a lack of knowledge about CGRP inhibitors among health providers.	I believe the injectable form of CGRP inhibitors is convenient for patients.	I believe that CGRP inhibitors improve the quality of life for migraine patients.	I believe that more research and clinical trials are needed to fully understand the benefits and possible long-term side effects of CGRP inhibitors.	I educate patients on the appropriate use of CGRP inhibitors.	I collaborate with other healthcare professionals (physicians/neurologists) for migraine management with CGRP inhibitor medications.	I ask about the patient’s history and symptoms of their migraine type before deciding to dispense their CGRP inhibitor medication.	I seek additional clinical information (ADRs, DDIs, C/I) before dispensing CGRP inhibitors	I inform patients taking CGRP inhibitors about the possible side effects such as allergic reactions, constipation, and high blood pressure.
Male	PharmD	Foreign university	Community Pharmacy	Western	More than 10 years	Tension headache	No	Less than 10	No	Yes	Yes	Yes	No	Yes	Agree	Agree	Strongly agree	Agree	Agree	Strongly agree	Strongly Agree	Agree	Strongly Agree	Strongly Agree	Strongly Agree
Female	BSc	Saudi university	Community Pharmacy	Western	1-5 years	Sinus headache	No	20-Nov	Yes	Yes	Yes	Yes	Do not know	Do not know	Agree	Neutral	Neutral	Neutral	Neutral	Agree	Agree	Agree	Strongly Agree	Strongly Agree	Strongly Agree
Female	PharmD	Saudi university	Community Pharmacy	Western	1-5 years	Tension headache	No	Less than 10	No	No	No	No	No	No	Neutral	Neutral	Neutral	Neutral	Neutral	Neutral	Disagree	Disagree	Disagree	Disagree	Disagree
Male	PhD	Foreign university	Community Pharmacy	Western	More than 10 years	Sinus headache	No	Less than 10	No	Yes	Yes	Yes	Yes	Yes	Neutral	Agree	Agree	Agree	Agree	Agree	Agree	Neutral	Agree	Agree	Agree
Female	PharmD	Saudi university	Community Pharmacy	Western	1-5 years	Chronic headache	Yes	20-Nov	Yes	Do not know	Yes	Yes	Yes	Do not know	Neutral	Neutral	Strongly agree	Agree	Agree	Agree	Agree	Neutral	Agree	Neutral	Agree
Male	BSc	Saudi university	Community Pharmacy	Western	1-5 years	Sinus headache	No	20-Nov	Yes	Yes	Yes	Yes	Do not know	Do not know	Agree	Neutral	Strongly agree	Neutral	Agree	Neutral	Neutral	Agree	Agree	Disagree	Agree
Male	BSc	Foreign university	Community Pharmacy	Western	More than 10 years	Tension headache	No	21-30	No	No	No	Yes	No	Yes	Neutral	Neutral	Neutral	Neutral	Neutral	Agree	Agree	Agree	Agree	Agree	Agree
Male	PharmD	Saudi university	Hospital Pharmacy	Eastern	1-5 years	Chronic headache	No	Less than 10	No	No	No	No	No	No	Agree	Agree	Neutral	Agree	Neutral	Neutral	Disagree	Disagree	Disagree	Disagree	Disagree
Male	BSc	Saudi university	Community Pharmacy	Western	1-5 years	Sinus headache	No	20-Nov	Yes	Yes	Yes	Yes	Do not know	Do not know	Agree	Neutral	Strongly agree	Neutral	Agree	Neutral	Neutral	Agree	Agree	Disagree	Agree
Male	BSc	Foreign university	Community Pharmacy	Central	1-5 years	Sinus headache	Yes	20-Nov	No	Yes	Yes	No	Yes	No	Agree	Strongly agree	Agree	Disagree	Agree	Agree	Neutral	Agree	Agree	Agree	Agree
Male	BSc	Foreign university	Community Pharmacy	Western	6-10 years	Sinus headache	No	Less than 10	Yes	No	No	No	Yes	Yes	Neutral	Neutral	Strongly agree	Strongly disagree	Agree	Neutral	Neutral	Neutral	Agree	Agree	Agree
Male	BSc	Foreign university	Community Pharmacy	Western	More than 10 years	Sinus headache	Yes	20-Nov	Yes	Yes	Yes	Yes	Yes	Yes	Agree	Disagree	Disagree	Disagree	Agree	Agree	Agree	Agree	Strongly Agree	Strongly Agree	Agree
Female	PharmD	Saudi university	Community Pharmacy	Western	1-5 years	Chronic headache	Yes	More than 30	Yes	Yes	No	No	No	Do not know	Agree	Neutral	Agree	Neutral	Agree	Agree	Agree	Neutral	Strongly Agree	Agree	Neutral
Female	PharmD	Saudi university	Hospital Pharmacy	Central	1-5 years	Tension headache	No	20-Nov	Yes	Yes	Yes	Yes	Yes	Yes	Neutral	Neutral	Agree	Agree	Neutral	Strongly agree	Neutral	Neutral	Neutral	Neutral	Agree
Male	BSc	Foreign university	Community Pharmacy	Western	1-5 years	Sinus headache	Yes	20-Nov	Yes	Yes	Yes	Yes	Do not know	Do not know	Neutral	Neutral	Agree	Agree	Strongly Agree	Neutral	Neutral	Agree	Neutral	Agree	Agree
Male	PharmD	Foreign university	Community Pharmacy	Central	1-5 years	Sinus headache	Yes	20-Nov	Do not know	Yes	Yes	Yes	Yes	Yes	Disagree	Agree	Neutral	Strongly Agree	Strongly Agree	Strongly agree	Agree	Agree	Agree	Strongly Agree	Agree
Male	PharmD	Saudi university	Community Pharmacy	Western	1-5 years	Sinus headache	No	Less than 10	Yes	Yes	Yes	Yes	Yes	Yes	Agree	Agree	Strongly agree	Agree	Strongly Agree	Neutral	Neutral	Agree	Agree	Disagree	Agree
Male	BSc	Foreign university	Community Pharmacy	Western	6-10 years	Sinus headache	No	More than 30	No	No	Yes	No	No	No	Agree	Agree	Strongly agree	Agree	Agree	Neutral	Neutral	Neutral	Agree	Agree	Agree
Female	BSc	Saudi university	Community Pharmacy	Western	1-5 years	Sinus headache	Yes	20-Nov	Yes	No	No	Yes	No	Do not know	Agree	Strongly agree	Strongly agree	Strongly Agree	Strongly Agree	Strongly agree	Strongly Agree	Neutral	Agree	Neutral	Neutral
Male	BSc	Foreign university	Community Pharmacy	Western	More than 10 years	Tension headache	Yes	20-Nov	No	No	No	Do not know	No	Do not know	Agree	Neutral	Agree	Neutral	Neutral	Neutral	Neutral	Neutral	Agree	Neutral	Agree
Male	PharmD	Saudi university	Community Pharmacy	Western	1-5 years	Sinus headache	Yes	20-Nov	No	No	No	No	No	No	Neutral	Neutral	Neutral	Neutral	Neutral	Neutral	Neutral	Neutral	Neutral	Neutral	Neutral
Female	PharmD	Saudi university	Community Pharmacy	Western	1-5 years	Migraine	Yes	21-30	Yes	Yes	Yes	Do not know	No	Yes	Agree	Neutral	Agree	Neutral	Agree	Agree	Neutral	Disagree	Strongly Agree	Agree	Strongly Agree
Male	BSc	Foreign university	Community Pharmacy	Western	More than 10 years	Tension headache	Yes	20-Nov	Yes	Yes	Yes	No	No	Yes	Agree	Neutral	Strongly agree	Neutral	Agree	Agree	Neutral	Neutral	Agree	Agree	Agree
Male	BSc	Foreign university	Community Pharmacy	Western	1-5 years	Sinus headache	Yes	Less than 10	Do not know	No	Do not know	Yes	Yes	Yes	Agree	Agree	Agree	Disagree	Agree	Agree	Neutral	Strongly Agree	Strongly Agree	Strongly Agree	Strongly Agree
Female	PharmD	Saudi university	Community Pharmacy	Western	1-5 years	Migraine;Sinus headache	No	21-30	No	No	No	No	No	No	Neutral	Neutral	Neutral	Neutral	Neutral	Neutral	Neutral	Neutral	Neutral	Neutral	Neutral
Male	PharmD	Saudi university	Community Pharmacy	Western	1-5 years	Sinus headache;Chronic headache	Yes	Less than 10	No	Yes	Yes	No	No	Do not know	Neutral	Disagree	Strongly agree	Disagree	Agree	Strongly agree	Strongly disagree	Strongly disagree	Disagree	Strongly Agree	Agree
Male	BSc	Foreign university	Community Pharmacy	Western	1-5 years	Sinus headache;Tension headache	Yes	Less than 10	Do not know	Do not know	Do not know	Do not know	No	Do not know	Neutral	Neutral	Strongly agree	Neutral	Neutral	Strongly agree	Neutral	Agree	Agree	Agree	Neutral
Male	Master’s	Foreign university	Community Pharmacy	Western	More than 10 years	Chronic headache	No	Less than 10	Yes	Yes	No	No	Yes	No	Agree	Disagree	Agree	Disagree	Agree	Agree	Agree	Agree	Agree	Disagree	Agree
Male	BSc	Foreign university	Community Pharmacy	Eastern	6-10 years	Sinus headache;Tension headache	Yes	20-Nov	No	Yes	Yes	No	No	Yes	Agree	Disagree	Strongly agree	Disagree	Agree	Strongly agree	Agree	Agree	Strongly Agree	Strongly Agree	Strongly Agree
Male	PharmD	Foreign university	Community Pharmacy	Western	More than 10 years	Chronic headache	Yes	Less than 10	Yes	Yes	Yes	Yes	Yes	Yes	Agree	Agree	Agree	Agree	Agree	Agree	Agree	Agree	Agree	Agree	Agree
Female	PharmD	Saudi university	Hospital Pharmacy	Western	1-5 years	Migraine;Sinus headache	No	More than 30	Do not know	Do not know	Do not know	Do not know	Do not know	Do not know	Neutral	Neutral	Strongly agree	Agree	Agree	Strongly agree	Neutral	Agree	Neutral	Strongly Agree	Strongly Agree
Female	BSc	Saudi university	Community Pharmacy	Western	1-5 years	Migraine;Sinus headache;Tension headache	Yes	More than 30	Yes	Yes	No	Yes	No	Yes	Strongly agree	Agree	Strongly agree	Agree	Strongly Agree	Neutral	Neutral	Neutral	Agree	Agree	Agree
Male	BSc	Foreign university	Community Pharmacy	Western	6-10 years	Migraine;Sinus headache	No	Less than 10	No	Yes	Yes	Yes	No	No	Agree	Agree	Strongly disagree	Disagree	Strongly disagree	Agree	Neutral	Agree	Agree	Neutral	Strongly Agree
Male	BSc	Foreign university	Community Pharmacy	Western	6-10 years	Migraine	Yes	20-Nov	Do not know	No	No	No	Yes	Do not know	Agree	Agree	Agree	Disagree	Agree	Agree	Agree	Agree	Strongly Agree	Agree	Strongly disagree
Male	BSc	Foreign university	Community Pharmacy	Western	6-10 years	Migraine;Sinus headache;Tension headache	Yes	20-Nov	Yes	Yes	Yes	Yes	Yes	Yes	Agree	Agree	Neutral	Agree	Agree	Agree	Agree	Neutral	Agree	Agree	Agree
Male	BSc	Foreign university	Community Pharmacy	Western	More than 10 years	Chronic headache	No	Less than 10	No	No	Yes	No	No	Do not know	Neutral	Neutral	Agree	Disagree	Neutral	Agree	Neutral	Neutral	Disagree	Neutral	Agree
Male	Master’s	Foreign university	Community Pharmacy	Western	More than 10 years	Sinus headache	No	21-30	No	No	No	Do not know	Do not know	Do not know	Neutral	Neutral	Strongly agree	Disagree	Neutral	Strongly agree	Neutral	Agree	Strongly Agree	Strongly Agree	Agree
Male	BSc	Foreign university	Community Pharmacy	Western	Less than 1 year	Sinus headache	No	Less than 10	Yes	Yes	Yes	No	No	Yes	Agree	Strongly agree	Agree	Agree	Agree	Strongly agree	Neutral	Agree	Neutral	Neutral	Agree
Male	PharmD	Saudi university	Community Pharmacy	Eastern	1-5 years	Migraine;Sinus headache;Chronic headache	Yes	20-Nov	Yes	Yes	Yes	Yes	Yes	Yes	Agree	Strongly agree	Neutral	Neutral	Strongly Agree	Strongly agree	Neutral	Neutral	Neutral	Neutral	Neutral
Male	Master’s	Foreign university	Community Pharmacy	Western	6-10 years	Sinus headache	Yes	Less than 10	Yes	Yes	Yes	No	No	Do not know	Disagree	Agree	Strongly agree	Strongly disagree	Strongly Agree	Strongly agree	Strongly Agree	Strongly Agree	Strongly Agree	Strongly Agree	Strongly Agree
Male	BSc	Foreign university	Community Pharmacy	Western	6-10 years	Migraine	No	More than 30	Yes	Do not know	Yes	No	No	No	Neutral	Neutral	Agree	Neutral	Neutral	Neutral	Agree	Agree	Agree	Agree	Strongly Agree
Female	PharmD	Saudi university	Community Pharmacy	Western	1-5 years	Chronic headache	No	20-Nov	No	No	No	No	No	Do not know	Neutral	Neutral	Agree	Agree	Strongly Agree	Strongly agree	Neutral	Neutral	Agree	Neutral	Disagree
Male	PharmD	Foreign university	Community Pharmacy	Western	1-5 years	Tension headache	Yes	More than 30	No	Yes	Yes	Yes	Yes	No	Agree	Neutral	Agree	Neutral	Agree	Strongly disagree	Agree	Agree	Strongly Agree	Strongly Agree	Strongly Agree
Male	BSc	Foreign university	Community Pharmacy	Western	More than 10 years	Sinus headache	No	Less than 10	No	Yes	Yes	No	Yes	No	Strongly disagree	Disagree	Strongly disagree	Neutral	Neutral	Strongly disagree	Neutral	Strongly disagree	Strongly disagree	Strongly disagree	Strongly disagree
Male	BSc	Foreign university	Community Pharmacy	Western	More than 10 years	Sinus headache	No	Less than 10	Do not know	No	No	Yes	No	Yes	Neutral	Neutral	Neutral	Neutral	Neutral	Neutral	Neutral	Neutral	Neutral	Neutral	Neutral
Male	BSc	Foreign university	Community Pharmacy	Western	More than 10 years	Migraine;Sinus headache	Yes	Less than 10	No	No	Yes	Yes	Yes	Yes	Strongly disagree	Strongly disagree	Neutral	Neutral	Agree	Agree	Agree	Agree	Agree	Agree	Agree
Male	BSc	Foreign university	Community Pharmacy	Northern	6-10 years	Sinus headache	No	Less than 10	Do not know	Do not know	Do not know	Do not know	Do not know	Do not know	Neutral	Neutral	Strongly agree	Neutral	Neutral	Strongly agree	Neutral	Agree	Strongly Agree	Neutral	Neutral
Male	BSc	Saudi university	Hospital Pharmacy	Western	6-10 years	Migraine;Sinus headache	Yes	Less than 10	No	Yes	Yes	No	No	Yes	Disagree	Disagree	Strongly agree	Neutral	Disagree	Agree	Strongly disagree	Agree	Neutral	Agree	Agree
Male	BSc	Foreign university	Community Pharmacy	Eastern	1-5 years	Sinus headache;Tension headache	Yes	More than 30	Yes	Yes	Yes	Yes	Yes	No	Strongly agree	Disagree	Neutral	Disagree	Strongly disagree	Agree	Agree	Agree	Agree	Agree	Agree
Female	PharmD	Saudi university	Community Pharmacy	Western	Less than 1 year	Sinus headache	Yes	20-Nov	Yes	Yes	No	No	No	Do not know	Neutral	Neutral	Agree	Neutral	Agree	Agree	Neutral	Agree	Agree	Agree	Agree
Female	PharmD	Saudi university	Hospital Pharmacy	Eastern	1-5 years	Migraine	No	21-30	Do not know	No	No	Yes	Do not know	Yes	Neutral	Neutral	Neutral	Neutral	Neutral	Neutral	Neutral	Neutral	Agree	Agree	Strongly Agree
Male	BSc	Foreign university	Community Pharmacy	Western	6-10 years	Sinus headache	No	More than 30	No	Yes	No	No	No	Do not know	Neutral	Agree	Strongly agree	Disagree	Agree	Strongly disagree	Agree	Strongly Agree	Strongly Agree	Agree	Strongly Agree
Male	BSc	Foreign university	Community Pharmacy	Western	More than 10 years	Do not know	No	Less than 10	No	No	No	No	No	Do not know	Disagree	Neutral	Strongly agree	Strongly disagree	Neutral	Neutral	Neutral	Disagree	Strongly Agree	Strongly Agree	Neutral
Female	BSc	Foreign university	Community Pharmacy	Western	More than 10 years	Sinus headache	No	20-Nov	No	No	No	No	No	No	Strongly disagree	Strongly disagree	Strongly agree	Strongly disagree	Strongly disagree	Strongly agree	Strongly disagree	Strongly disagree	Strongly Agree	Strongly Agree	Strongly disagree
Male	BSc	Foreign university	Community Pharmacy	Western	More than 10 years	Sinus headache;Tension headache	Yes	Less than 10	Yes	Yes	No	No	No	Do not know	Agree	Agree	Agree	Agree	Agree	Agree	Disagree	Neutral	Agree	Agree	Agree
Male	Master’s	Foreign university	Community Pharmacy	Western	6-10 years	Sinus headache	Yes	21-30	No	Yes	Yes	Yes	No	Yes	Neutral	Neutral	Agree	Disagree	Neutral	Agree	Neutral	Neutral	Agree	Agree	Agree
Male	PharmD	Saudi university	Community Pharmacy	Western	Less than 1 year	Sinus headache	No	20-Nov	Do not know	Do not know	Do not know	Do not know	Do not know	Do not know	Neutral	Neutral	Strongly agree	Neutral	Strongly Agree	Strongly agree	Strongly disagree	Neutral	Neutral	Strongly disagree	Strongly disagree
Male	PharmD	Foreign university	Community Pharmacy	Western	6-10 years	Tension headache	No	21-30	No	No	No	Yes	No	Do not know	Agree	Neutral	Agree	Disagree	Agree	Agree	Disagree	Neutral	Neutral	Agree	Agree
Female	PharmD	Saudi university	Hospital Pharmacy	Western	1-5 years	Migraine	No	Less than 10	No	No	No	No	No	Do not know	Neutral	Neutral	Agree	Neutral	Neutral	Neutral	Neutral	Neutral	Neutral	Neutral	Neutral
Male	PharmD	Foreign university	Community Pharmacy	Eastern	6-10 years	Migraine;Chronic headache	Yes	Less than 10	Yes	No	No	No	No	No	Agree	Neutral	Agree	Neutral	Agree	Neutral	Neutral	Neutral	Agree	Agree	Agree
Male	PharmD	Foreign university	Community Pharmacy	Western	More than 10 years	Migraine;Sinus headache;Tension headache	Yes	20-Nov	Yes	Yes	Yes	Yes	Yes	Yes	Neutral	Agree	Agree	Neutral	Agree	Agree	Agree	Disagree	Agree	Agree	Agree
Male	Master’s	Foreign university	Community Pharmacy	Eastern	More than 10 years	Sinus headache	No	More than 30	Yes	Yes	Yes	Do not know	Yes	Do not know	Agree	Agree	Agree	Agree	Agree	Agree	Agree	Agree	Strongly Agree	Agree	Agree
Female	PharmD	Saudi university	Community Pharmacy	Western	Less than 1 year	Sinus headache;Tension headache	Yes	More than 30	Yes	Yes	Yes	No	No	Yes	Disagree	Disagree	Agree	Agree	Agree	Strongly agree	Strongly Agree	Agree	Agree	Strongly Agree	Strongly Agree
Male	BSc	Foreign university	Community Pharmacy	Eastern	More than 10 years	Sinus headache	No	More than 30	Yes	Yes	No	Yes	Do not know	No	Neutral	Neutral	Strongly agree	Agree	Agree	Strongly agree	Neutral	Agree	Agree	Neutral	Neutral
Male	PhD	Foreign university	Community Pharmacy	Western	More than 10 years	Migraine;Sinus headache;Chronic headache;Tension headache	Yes	More than 30	Yes	Yes	Yes	Yes	Yes	Yes	Agree	Agree	Agree	Agree	Agree	Agree	Agree	Agree	Agree	Agree	Agree
Male	PharmD	Saudi university	Community Pharmacy	Western	6-10 years	Sinus headache	No	Less than 10	No	No	No	No	Do not know	Do not know	Agree	Neutral	Agree	Neutral	Agree	Strongly agree	Agree	Agree	Agree	Neutral	Agree
Male	BSc	Foreign university	Community Pharmacy	Northern	6-10 years	Sinus headache	Yes	20-Nov	No	Yes	Yes	Yes	Yes	Yes	Agree	Agree	Agree	Neutral	Agree	Neutral	Agree	Agree	Agree	Agree	Strongly Agree
Male	BSc	Saudi university	Community Pharmacy	Eastern	1-5 years	Sinus headache;Chronic headache;Tension headache	No	Less than 10	No	Do not know	No	No	No	Do not know	Agree	Neutral	Agree	Agree	Agree	Strongly agree	Strongly disagree	Strongly disagree	Agree	Agree	Agree
Male	PharmD	Foreign university	Community Pharmacy	Central	1-5 years	Sinus headache;Tension headache	Yes	Less than 10	Yes	Yes	Yes	No	Yes	Yes	Agree	Disagree	Agree	Agree	Disagree	Neutral	Agree	Agree	Agree	Agree	Agree
Male	BSc	Foreign university	Community Pharmacy	Western	1-5 years	Tension headache	No	20-Nov	No	No	Do not know	No	No	Do not know	Neutral	Neutral	Strongly agree	Neutral	Agree	Strongly agree	Neutral	Neutral	Neutral	Agree	Neutral
Female	PharmD	Saudi university	Community Pharmacy	Eastern	1-5 years	Sinus headache	No	20-Nov	No	Yes	Yes	Yes	Yes	Yes	Agree	Agree	Agree	Agree	Agree	Agree	Agree	Agree	Agree	Neutral	Agree
Male	BSc	Foreign university	Community Pharmacy	Western	6-10 years	Sinus headache;Tension headache	No	21-30	No	No	Yes	No	No	No	Agree	Neutral	Neutral	Disagree	Agree	Neutral	Agree	Agree	Agree	Neutral	Agree
Male	BSc	Saudi university	Community Pharmacy	Western	6-10 years	Migraine	Yes	Less than 10	No	Yes	Yes	Yes	No	Do not know	Disagree	Strongly disagree	Agree	Agree	Agree	Agree	Agree	Agree	Strongly Agree	Agree	Agree
Female	PharmD	Saudi university	Community Pharmacy	Western	Less than 1 year	Migraine;Sinus headache;Chronic headache;Tension headache;Do not know	Yes	20-Nov	Yes	Yes	Yes	No	Yes	Yes	Strongly disagree	Strongly disagree	Strongly disagree	Neutral	Neutral	Strongly disagree	Strongly disagree	Strongly disagree	Neutral	Strongly disagree	Neutral
Male	BSc	Foreign university	Community Pharmacy	Central	1-5 years	Migraine;Sinus headache	Yes	More than 30	Yes	Yes	Yes	Yes	Yes	No	Agree	Strongly agree	Disagree	Strongly Agree	Strongly Agree	Strongly agree	Strongly Agree	Strongly Agree	Strongly Agree	Strongly Agree	Neutral
Male	PharmD	Foreign university	Community Pharmacy	Western	More than 10 years	Chronic headache;Tension headache	Yes	20-Nov	Do not know	Do not know	No	Yes	Do not know	Do not know	Neutral	Neutral	Neutral	Neutral	Neutral	Neutral	Neutral	Neutral	Neutral	Neutral	Neutral
Male	PhD	Foreign university	Hospital Pharmacy	Eastern	More than 10 years	Tension headache	Yes	Less than 10	No	No	Yes	No	No	Yes	Strongly disagree	Strongly disagree	Strongly agree	Agree	Neutral	Agree	Agree	Disagree	Disagree	Strongly disagree	Strongly disagree
Male	PharmD	Foreign university	Community Pharmacy	Northern	6-10 years	Migraine;Sinus headache;Tension headache	No	21-30	Yes	No	No	No	No	Do not know	Neutral	Agree	Neutral	Neutral	Neutral	Neutral	Disagree	Neutral	Neutral	Neutral	Neutral
Male	BSc	Foreign university	Community Pharmacy	Western	6-10 years	Sinus headache	Yes	Less than 10	Yes	Yes	Yes	Do not know	No	Do not know	Agree	Neutral	Agree	Strongly Agree	Agree	Agree	Agree	Neutral	Neutral	Strongly Agree	Agree
Male	BSc	Foreign university	Community Pharmacy	Eastern	More than 10 years	Tension headache	Yes	Less than 10	Do not know	Do not know	Do not know	Do not know	Do not know	Do not know	Neutral	Neutral	Neutral	Neutral	Neutral	Neutral	Neutral	Neutral	Neutral	Neutral	Neutral
Male	BSc	Foreign university	Community Pharmacy	Western	6-10 years	Tension headache	Yes	20-Nov	Yes	Yes	Yes	Yes	No	No	Strongly agree	Agree	Agree	Agree	Agree	Agree	Agree	Agree	Agree	Agree	Agree
Male	BSc	Foreign university	Community Pharmacy	Western	More than 10 years	Sinus headache	Yes	Less than 10	Do not know	Yes	Yes	Yes	Yes	Yes	Neutral	Agree	Agree	Agree	Neutral	Agree	Neutral	Agree	Agree	Agree	Agree
Male	BSc	Saudi university	Community Pharmacy	Central	1-5 years	Tension headache	Yes	Less than 10	Yes	Yes	No	Yes	No	Do not know	Neutral	Neutral	Neutral	Neutral	Neutral	Neutral	Neutral	Neutral	Neutral	Neutral	Neutral
Male	PharmD	Foreign university	Community Pharmacy	Western	More than 10 years	Migraine;Sinus headache;Tension headache	Yes	20-Nov	Yes	Yes	Yes	Yes	Yes	Do not know	Neutral	Agree	Strongly agree	Agree	Agree	Agree	Neutral	Agree	Strongly Agree	Neutral	Strongly Agree
Male	BSc	Foreign university	Community Pharmacy	Central	1-5 years	Do not know	Yes	20-Nov	Do not know	Do not know	Do not know	Do not know	Do not know	Do not know	Neutral	Neutral	Neutral	Neutral	Neutral	Neutral	Neutral	Neutral	Neutral	Neutral	Neutral
Male	BSc	Foreign university	Community Pharmacy	Western	More than 10 years	Tension headache	Yes	Less than 10	Yes	Yes	No	Yes	Yes	Do not know	Strongly agree	Neutral	Neutral	Strongly Agree	Strongly Agree	Agree	Neutral	Agree	Agree	Agree	Neutral
Male	BSc	Foreign university	Community Pharmacy	Central	6-10 years	Sinus headache	Yes	21-30	No	No	No	No	No	Do not know	Neutral	Neutral	Disagree	Neutral	Neutral	Neutral	Neutral	Neutral	Neutral	Neutral	Neutral
Male	PharmD	Saudi university	Community Pharmacy	Central	1-5 years	Migraine;Tension headache	Yes	20-Nov	No	Yes	No	Do not know	No	No	Neutral	Neutral	Neutral	Disagree	Agree	Agree	Neutral	Neutral	Agree	Strongly disagree	Disagree
Male	Master’s	Foreign university	Community Pharmacy	Northern	6-10 years	Sinus headache	Yes	More than 30	No	Yes	No	Yes	No	Yes	Disagree	Agree	Neutral	Disagree	Neutral	Neutral	Agree	Disagree	Agree	Agree	Neutral
Male	BSc	Foreign university	Community Pharmacy	Central	6-10 years	Migraine;Sinus headache;Chronic headache	No	20-Nov	No	No	No	No	No	No	Agree	Neutral	Disagree	Agree	Agree	Disagree	Neutral	Agree	Agree	Neutral	Neutral
Male	PharmD	Foreign university	Community Pharmacy	Western	More than 10 years	Tension headache	No	Less than 10	No	No	No	No	No	Do not know	Neutral	Disagree	Agree	Neutral	Neutral	Strongly agree	Neutral	Neutral	Agree	Agree	Agree
Male	BSc	Foreign university	Community Pharmacy	Central	6-10 years	Sinus headache	Yes	Less than 10	Yes	Yes	Yes	Yes	Yes	No	Agree	Neutral	Agree	Agree	Agree	Strongly agree	Agree	Agree	Agree	Agree	Agree
Male	BSc	Foreign university	Community Pharmacy	Central	6-10 years	Sinus headache;Chronic headache	Yes	20-Nov	No	Yes	Yes	Yes	Yes	Yes	Agree	Agree	Agree	Agree	Agree	Agree	Agree	Agree	Agree	Agree	Agree
Male	BSc	Saudi university	Community Pharmacy	Western	1-5 years	Migraine;Sinus headache;Chronic headache;Tension headache;Do not know	Yes	Less than 10	Yes	Yes	Yes	Yes	Yes	Yes	Strongly disagree	Strongly disagree	Strongly disagree	Strongly disagree	Strongly disagree	Strongly disagree	Neutral	Disagree	Neutral	Neutral	Neutral
Male	BSc	Foreign university	Community Pharmacy	Southern	Less than 1 year	Sinus headache;Chronic headache;Tension headache	Yes	More than 30	Yes	Yes	Yes	Yes	Yes	Yes	Disagree	Agree	Agree	Agree	Neutral	Disagree	Neutral	Neutral	Neutral	Neutral	Neutral
Male	BSc	Foreign university	Community Pharmacy	Southern	6-10 years	Migraine;Sinus headache	Yes	Less than 10	Yes	Yes	Yes	Yes	Yes	Do not know	Neutral	Neutral	Neutral	Neutral	Neutral	Neutral	Neutral	Neutral	Neutral	Neutral	Neutral
Male	PharmD	Foreign university	Community Pharmacy	Central	6-10 years	Do not know	No	21-30	Do not know	Do not know	Do not know	Do not know	Do not know	Do not know	Neutral	Neutral	Neutral	Neutral	Neutral	Neutral	Neutral	Neutral	Neutral	Neutral	Neutral
Male	BSc	Foreign university	Community Pharmacy	Southern	6-10 years	Tension headache	No	Less than 10	Yes	No	Yes	Do not know	Yes	Do not know	Neutral	Agree	Agree	Agree	Agree	Agree	Neutral	Agree	Neutral	Agree	Agree
Male	BSc	Foreign university	Community Pharmacy	Eastern	More than 10 years	Chronic headache	Yes	20-Nov	Yes	Yes	Yes	Yes	Yes	Yes	Neutral	Neutral	Neutral	Neutral	Neutral	Neutral	Neutral	Neutral	Neutral	Neutral	Neutral
Male	BSc	Foreign university	Hospital Pharmacy	Southern	6-10 years	Migraine;Sinus headache;Chronic headache;Tension headache	Yes	Less than 10	No	Do not know	Yes	Do not know	No	Yes	Neutral	Disagree	Agree	Neutral	Neutral	Neutral	Neutral	Disagree	Agree	Neutral	Neutral
Male	PharmD	Saudi university	Community Pharmacy	Central	Less than 1 year	Tension headache	Yes	20-Nov	Yes	Yes	Yes	Yes	Yes	No	Neutral	Agree	Agree	Agree	Neutral	Neutral	Neutral	Neutral	Disagree	Agree	Agree
Male	BSc	Foreign university	Community Pharmacy	Western	6-10 years	Tension headache	Yes	Less than 10	Yes	Yes	Yes	Yes	Do not know	Do not know	Strongly agree	Agree	Agree	Neutral	Neutral	Neutral	Neutral	Neutral	Neutral	Neutral	Neutral
Male	BSc	Foreign university	Community Pharmacy	Western	More than 10 years	Sinus headache;Tension headache	Yes	Less than 10	Yes	Yes	Do not know	Yes	No	Do not know	Agree	Agree	Agree	Agree	Agree	Agree	Agree	Agree	Agree	Agree	Agree
Male	BSc	Foreign university	Community Pharmacy	Western	More than 10 years	Tension headache	Yes	More than 30	Yes	Yes	Yes	Yes	Yes	Yes	Strongly agree	Neutral	Strongly agree	Strongly Agree	Strongly Agree	Strongly agree	Agree	Agree	Agree	Agree	Agree
Male	PharmD	Saudi university	Community Pharmacy	Western	1-5 years	Migraine;Chronic headache	Yes	20-Nov	Yes	No	Yes	Yes	No	No	Agree	Disagree	Disagree	Agree	Agree	Agree	Agree	Agree	Disagree	Agree	Strongly disagree
Male	BSc	Saudi university	Community Pharmacy	Western	Less than 1 year	Tension headache	No	Less than 10	Yes	Yes	Yes	Yes	Yes	Yes	Strongly disagree	Strongly disagree	Strongly disagree	Strongly disagree	Strongly disagree	Strongly disagree	Strongly disagree	Strongly disagree	Strongly disagree	Strongly disagree	Strongly disagree
Male	BSc	Foreign university	Community Pharmacy	Eastern	More than 10 years	Migraine	Yes	21-30	Yes	Yes	Yes	Yes	Yes	Yes	Agree	Agree	Agree	Agree	Agree	Agree	Agree	Agree	Agree	Agree	Agree
Male	BSc	Foreign university	Community Pharmacy	Western	6-10 years	Migraine;Sinus headache;Chronic headache	Yes	Less than 10	Yes	Yes	Yes	Yes	No	No	Disagree	Strongly disagree	Disagree	Neutral	Neutral	Disagree	Neutral	Disagree	Strongly Agree	Disagree	Neutral
Male	BSc	Foreign university	Community Pharmacy	Northern	More than 10 years	Migraine;Sinus headache;Chronic headache;Tension headache	Yes	More than 30	Yes	Yes	Yes	Yes	Yes	Yes	Strongly agree	Strongly agree	Strongly agree	Strongly Agree	Strongly Agree	Strongly agree	Strongly Agree	Strongly Agree	Strongly Agree	Strongly Agree	Strongly Agree
Male	BSc	Foreign university	Community Pharmacy	Central	More than 10 years	Migraine;Sinus headache	No	Less than 10	Yes	Yes	No	Yes	No	Do not know	Strongly agree	Strongly agree	Strongly agree	Strongly Agree	Strongly Agree	Neutral	Agree	Strongly Agree	Strongly Agree	Strongly Agree	Agree
Male	BSc	Foreign university	Community Pharmacy	Eastern	More than 10 years	Migraine;Tension headache	Yes	20-Nov	Yes	Yes	Yes	Yes	Yes	Do not know	Agree	Agree	Neutral	Agree	Agree	Agree	Agree	Agree	Agree	Agree	Agree
Male	PharmD	Saudi university	Community Pharmacy	Southern	6-10 years	Chronic headache	Yes	Less than 10	Do not know	Yes	Yes	Yes	Yes	Yes	Strongly disagree	Strongly disagree	Strongly disagree	Strongly disagree	Strongly disagree	Strongly disagree	Strongly disagree	Strongly disagree	Strongly disagree	Strongly disagree	Strongly disagree
Male	BSc	Saudi university	Community Pharmacy	Western	Less than 1 year	Migraine	Yes	Less than 10	Yes	Yes	Yes	Yes	Yes	Yes	Strongly disagree	Strongly disagree	Strongly disagree	Strongly disagree	Strongly disagree	Strongly disagree	Strongly disagree	Strongly disagree	Strongly disagree	Strongly disagree	Strongly disagree
Male	BSc	Saudi university	Community Pharmacy	Northern	6-10 years	Migraine;Sinus headache;Chronic headache;Tension headache	Yes	20-Nov	Yes	Yes	Yes	Yes	Yes	Yes	Neutral	Neutral	Agree	Neutral	Neutral	Neutral	Neutral	Neutral	Neutral	Neutral	Neutral
Male	BSc	Foreign university	Community Pharmacy	Northern	More than 10 years	Migraine	No	Less than 10	No	Yes	Yes	No	Yes	Do not know	Agree	Agree	Agree	Agree	Agree	Neutral	Neutral	Neutral	Neutral	Neutral	Neutral
Male	BSc	Foreign university	Community Pharmacy	Western	More than 10 years	Tension headache	Yes	Less than 10	Yes	Yes	Yes	Yes	Yes	No	Strongly agree	Strongly agree	Agree	Strongly Agree	Strongly Agree	Strongly agree	Agree	Agree	Strongly Agree	Strongly Agree	Agree
Male	PhD	Foreign university	Community Pharmacy	Eastern	More than 10 years	Sinus headache	No	Less than 10	No	No	No	No	No	No	Neutral	Neutral	Neutral	Neutral	Neutral	Neutral	Neutral	Neutral	Neutral	Neutral	Neutral
Male	BSc	Foreign university	Community Pharmacy	Eastern	More than 10 years	Migraine;Sinus headache;Tension headache	Yes	21-30	Yes	Yes	Do not know	Yes	No	Do not know	Strongly agree	Neutral	Agree	Agree	Strongly Agree	Strongly agree	Strongly Agree	Strongly Agree	Strongly Agree	Agree	Agree
Male	BSc	Foreign university	Community Pharmacy	Southern	6-10 years	Sinus headache;Tension headache	No	Less than 10	Do not know	Do not know	Do not know	Do not know	Do not know	Do not know	Neutral	Neutral	Neutral	Neutral	Neutral	Neutral	Neutral	Agree	Agree	Neutral	Disagree
Male	BSc	Foreign university	Community Pharmacy	Eastern	More than 10 years	Sinus headache;Tension headache	Yes	Less than 10	Yes	Yes	No	Yes	No	Yes	Agree	Agree	Agree	Neutral	Agree	Neutral	Agree	Agree	Agree	Agree	Agree
Male	PharmD	Foreign university	Community Pharmacy	Eastern	1-5 years	Sinus headache	Yes	More than 30	Do not know	Do not know	Do not know	Do not know	Do not know	Do not know	Neutral	Neutral	Neutral	Neutral	Neutral	Neutral	Neutral	Neutral	Neutral	Neutral	Neutral
Male	BSc	Foreign university	Community Pharmacy	Western	More than 10 years	Sinus headache;Chronic headache	Yes	More than 30	Yes	Yes	Yes	Yes	Yes	No	Agree	Agree	Agree	Disagree	Agree	Agree	Agree	Agree	Agree	Neutral	Agree
Male	PharmD	Foreign university	Community Pharmacy	Northern	6-10 years	Sinus headache;Tension headache;Do not know	No	Less than 10	No	Do not know	Do not know	Do not know	No	Do not know	Neutral	Neutral	Strongly agree	Disagree	Neutral	Agree	Disagree	Strongly Agree	Neutral	Agree	Agree
Male	BSc	Foreign university	Community Pharmacy	Southern	6-10 years	Sinus headache;Chronic headache	Yes	Less than 10	Yes	Yes	Yes	Do not know	Do not know	Yes	Neutral	Neutral	Agree	Agree	Agree	Agree	Agree	Neutral	Agree	Agree	Agree
Male	BSc	Foreign university	Community Pharmacy	Eastern	More than 10 years	Sinus headache;Tension headache	Yes	Less than 10	Do not know	Do not know	Do not know	Do not know	Do not know	Do not know	Neutral	Neutral	Neutral	Neutral	Neutral	Neutral	Neutral	Neutral	Neutral	Neutral	Neutral
Male	BSc	Foreign university	Community Pharmacy	Western	More than 10 years	Sinus headache;Tension headache	Yes	21-30	Yes	Yes	No	Yes	Do not know	Do not know	Neutral	Agree	Agree	Agree	Neutral	Neutral	Neutral	Neutral	Agree	Agree	Agree
Male	BSc	Foreign university	Community Pharmacy	Southern	More than 10 years	Migraine;Tension headache	Yes	21-30	Yes	Yes	Yes	Yes	Yes	Yes	Agree	Neutral	Agree	Neutral	Neutral	Neutral	Agree	Agree	Agree	Agree	Agree
Male	BSc	Foreign university	Community Pharmacy	Western	More than 10 years	Tension headache	No	Less than 10	Do not know	Do not know	Do not know	Do not know	Do not know	Do not know	Agree	Agree	Agree	Agree	Agree	Agree	Agree	Agree	Agree	Agree	Agree
Male	BSc	Foreign university	Community Pharmacy	Southern	1-5 years	Tension headache	No	Less than 10	Yes	Yes	Yes	Yes	Yes	No	Neutral	Agree	Neutral	Agree	Agree	Agree	Agree	Neutral	Agree	Neutral	Agree
Male	Master’s	Foreign university	Community Pharmacy	Eastern	More than 10 years	Tension headache	No	Less than 10	Yes	Do not know	No	No	No	Do not know	Agree	Neutral	Neutral	Disagree	Agree	Agree	Neutral	Agree	Neutral	Neutral	Neutral
Male	Master’s	Foreign university	Community Pharmacy	Eastern	More than 10 years	Sinus headache;Tension headache	Yes	21-30	Yes	Yes	Yes	Yes	Yes	Do not know	Agree	Agree	Agree	Agree	Strongly Agree	Agree	Agree	Neutral	Neutral	Neutral	Agree
Male	BSc	Foreign university	Community Pharmacy	Northern	More than 10 years	Sinus headache;Tension headache	Yes	21-30	Yes	Yes	Yes	No	Yes	Do not know	Agree	Agree	Neutral	Agree	Agree	Neutral	Agree	Agree	Agree	Agree	Disagree
Male	BSc	Saudi university	Community Pharmacy	Eastern	6-10 years	Sinus headache;Chronic headache	No	Less than 10	Yes	No	No	No	Yes	Yes	Agree	Agree	Agree	Agree	Agree	Agree	Agree	Neutral	Agree	Agree	Agree
Male	BSc	Foreign university	Community Pharmacy	Southern	1-5 years	Migraine	No	Less than 10	Yes	Yes	Yes	Yes	Yes	Yes	Strongly agree	Strongly agree	Agree	Agree	Strongly Agree	Strongly agree	Agree	Neutral	Agree	Agree	Agree
Male	BSc	Foreign university	Community Pharmacy	Western	6-10 years	Chronic headache	Yes	20-Nov	Yes	Yes	Yes	Yes	Yes	Yes	Disagree	Disagree	Neutral	Neutral	Agree	Agree	Strongly disagree	Strongly Agree	Strongly Agree	Strongly Agree	Strongly Agree
Male	BSc	Foreign university	Community Pharmacy	Southern	6-10 years	Sinus headache;Tension headache	Yes	20-Nov	No	No	Yes	Do not know	Yes	Yes	Neutral	Neutral	Neutral	Neutral	Neutral	Neutral	Neutral	Neutral	Neutral	Neutral	Neutral
Male	BSc	Foreign university	Community Pharmacy	Western	More than 10 years	Tension headache	Yes	Less than 10	No	No	No	No	No	No	Neutral	Neutral	Neutral	Neutral	Neutral	Neutral	Neutral	Neutral	Neutral	Neutral	Neutral
Male	BSc	Saudi university	Community Pharmacy	Northern	6-10 years	Migraine;Sinus headache;Chronic headache;Tension headache	Yes	20-Nov	Do not know	Do not know	Do not know	Do not know	Do not know	Do not know	Neutral	Neutral	Neutral	Neutral	Neutral	Neutral	Neutral	Neutral	Neutral	Neutral	Neutral
Male	BSc	Foreign university	Community Pharmacy	Western	More than 10 years	Migraine	No	More than 30	Yes	Yes	No	Yes	Yes	No	Agree	Agree	Neutral	Neutral	Agree	Neutral	Neutral	Agree	Strongly Agree	Agree	Agree
Female	PharmD	Saudi university	Community Pharmacy	Central	1-5 years	Migraine;Sinus headache	Yes	More than 30	No	Yes	Do not know	Do not know	Do not know	Do not know	Neutral	Neutral	Neutral	Neutral	Neutral	Neutral	Neutral	Neutral	Neutral	Neutral	Neutral
Female	PharmD	Saudi university	Community Pharmacy	Central	1-5 years	Migraine;Sinus headache	Yes	Less than 10	Do not know	Do not know	Yes	Yes	Do not know	Do not know	Neutral	Neutral	Neutral	Neutral	Neutral	Neutral	Neutral	Neutral	Neutral	Neutral	Neutral
Male	BSc	Foreign university	Community Pharmacy	Central	6-10 years	Migraine;Sinus headache	No	20-Nov	Yes	Yes	Yes	Yes	Yes	Yes	Neutral	Neutral	Neutral	Neutral	Neutral	Neutral	Neutral	Neutral	Neutral	Neutral	Neutral
Male	PharmD	Foreign university	Community Pharmacy	Western	More than 10 years	Sinus headache	No	Less than 10	No	Do not know	No	Yes	Do not know	Do not know	Neutral	Neutral	Agree	Agree	Neutral	Neutral	Neutral	Neutral	Neutral	Neutral	Agree
Female	PharmD	Foreign university	Community Pharmacy	Western	More than 10 years	Migraine	No	More than 30	Yes	Yes	No	No	No	Yes	Neutral	Neutral	Strongly agree	Neutral	Strongly Agree	Strongly agree	Strongly Agree	Neutral	Neutral	Disagree	Strongly Agree
Female	PharmD	Saudi university	Community Pharmacy	Western	Less than 1 year	Migraine;Sinus headache	Yes	Less than 10	Yes	Do not know	Do not know	Yes	Yes	No	Agree	Neutral	Strongly agree	Agree	Agree	Strongly agree	Agree	Neutral	Strongly Agree	Agree	Strongly Agree
Male	BSc	Saudi university	Community Pharmacy	Southern	1-5 years	Migraine;Sinus headache	Yes	20-Nov	No	No	Do not know	Do not know	Do not know	Do not know	Neutral	Neutral	Neutral	Neutral	Neutral	Neutral	Neutral	Neutral	Neutral	Neutral	Neutral
Male	BSc	Foreign university	Community Pharmacy	Western	More than 10 years	Sinus headache;Tension headache	No	Less than 10	Do not know	Do not know	Do not know	No	Do not know	Do not know	Neutral	Neutral	Neutral	Neutral	Neutral	Neutral	Neutral	Neutral	Agree	Neutral	Agree
Male	BSc	Foreign university	Community Pharmacy	Central	More than 10 years	Migraine;Sinus headache;Chronic headache;Tension headache	Yes	More than 30	No	No	No	No	No	No	Neutral	Neutral	Neutral	Neutral	Neutral	Neutral	Neutral	Neutral	Neutral	Neutral	Neutral
Female	PharmD	Saudi university	Community Pharmacy	Eastern	Less than 1 year	Migraine;Sinus headache	No	Less than 10	Yes	Do not know	Do not know	Do not know	Do not know	Do not know	Neutral	Neutral	Neutral	Neutral	Neutral	Neutral	Neutral	Neutral	Neutral	Neutral	Neutral
Male	BSc	Foreign university	Community Pharmacy	Western	More than 10 years	Tension headache	No	More than 30	No	No	Do not know	Do not know	Do not know	Do not know	Neutral	Neutral	Strongly agree	Neutral	Agree	Agree	Neutral	Agree	Agree	Agree	Agree
Male	BSc	Foreign university	Community Pharmacy	Northern	More than 10 years	Migraine;Sinus headache;Chronic headache;Tension headache	Yes	More than 30	Yes	Yes	Yes	Yes	Yes	Yes	Neutral	Neutral	Neutral	Neutral	Neutral	Neutral	Neutral	Neutral	Neutral	Neutral	Neutral
Male	BSc	Foreign university	Community Pharmacy	Central	More than 10 years	Sinus headache;Tension headache	Yes	20-Nov	Yes	Yes	Yes	Yes	No	Do not know	Agree	Neutral	Agree	Neutral	Agree	Agree	Neutral	Neutral	Neutral	Neutral	Neutral
Male	BSc	Foreign university	Community Pharmacy	Western	6-10 years	Migraine;Sinus headache	No	Less than 10	Yes	Yes	No	Do not know	Yes	No	Agree	Neutral	Strongly agree	Agree	Neutral	Neutral	Neutral	Agree	Strongly Agree	Agree	Strongly Agree
Male	PhD	Foreign university	Community Pharmacy	Western	1-5 years	Tension headache	No	20-Nov	No	No	No	No	No	Do not know	Neutral	Neutral	Strongly agree	Neutral	Neutral	Agree	Neutral	Neutral	Agree	Neutral	Neutral
Male	PhD	Saudi university	Hospital Pharmacy	Western	Less than 1 year	Sinus headache	Yes	20-Nov	No	No	No	No	No	Do not know	Neutral	Neutral	Neutral	Neutral	Neutral	Neutral	Neutral	Neutral	Neutral	Neutral	Neutral
Male	BSc	Foreign university	Community Pharmacy	Southern	More than 10 years	Migraine;Sinus headache	No	20-Nov	No	No	No	No	No	No	Neutral	Neutral	Agree	Agree	Agree	Agree	Neutral	Agree	Agree	Agree	Agree
Male	PharmD	Foreign university	Community Pharmacy	Northern	1-5 years	Sinus headache	No	21-30	Yes	Do not know	Do not know	Yes	Yes	Yes	Strongly disagree	Neutral	Neutral	Agree	Disagree	Neutral	Strongly disagree	Strongly disagree	Neutral	Neutral	Neutral
Male	PharmD	Foreign university	Community Pharmacy	Southern	6-10 years	Migraine;Tension headache	Yes	More than 30	Yes	Yes	Yes	Do not know	Do not know	Do not know	Neutral	Neutral	Neutral	Neutral	Neutral	Neutral	Neutral	Neutral	Neutral	Neutral	Neutral
Male	BSc	Foreign university	Community Pharmacy	Western	1-5 years	Migraine;Sinus headache;Tension headache	No	21-30	No	Do not know	Yes	No	Yes	Yes	Disagree	Strongly disagree	Strongly disagree	Strongly disagree	Strongly disagree	Strongly disagree	Disagree	Neutral	Neutral	Neutral	Neutral
Male	BSc	Foreign university	Community Pharmacy	Western	More than 10 years	Migraine;Sinus headache;Tension headache	No	Less than 10	Yes	Yes	Yes	Yes	Do not know	Do not know	Agree	Agree	Agree	Neutral	Agree	Strongly agree	Disagree	Agree	Agree	Agree	Agree
Male	BSc	Foreign university	Community Pharmacy	Central	6-10 years	Tension headache	Yes	20-Nov	Yes	Yes	Yes	Yes	Yes	No	Agree	Strongly agree	Disagree	Agree	Strongly Agree	Agree	Agree	Strongly Agree	Strongly Agree	Strongly Agree	Strongly Agree
Male	BSc	Foreign university	Community Pharmacy	Western	6-10 years	Tension headache	No	20-Nov	Yes	Yes	Yes	Yes	No	Yes	Agree	Agree	Agree	Agree	Strongly Agree	Agree	Neutral	Neutral	Strongly disagree	Disagree	Strongly Agree
Male	BSc	Foreign university	Community Pharmacy	Western	More than 10 years	Sinus headache	No	More than 30	No	Do not know	Do not know	Do not know	Do not know	Do not know	Neutral	Neutral	Neutral	Neutral	Neutral	Neutral	Neutral	Neutral	Neutral	Neutral	Neutral
Male	Master’s	Foreign university	Community Pharmacy	Southern	6-10 years	Tension headache	Yes	20-Nov	Yes	No	Yes	Do not know	No	Yes	Neutral	Neutral	Disagree	Agree	Agree	Agree	Neutral	Neutral	Agree	Disagree	Strongly disagree
Male	BSc	Foreign university	Community Pharmacy	Eastern	1-5 years	Migraine	No	21-30	No	No	No	No	No	Do not know	Neutral	Neutral	Agree	Disagree	Neutral	Agree	Neutral	Neutral	Neutral	Neutral	Neutral
Male	BSc	Foreign university	Community Pharmacy	Western	More than 10 years	Migraine	No	20-Nov	Yes	Yes	No	Yes	No	Do not know	Agree	Agree	Strongly agree	Strongly disagree	Strongly Agree	Strongly agree	Neutral	Neutral	Strongly Agree	Strongly Agree	Strongly Agree
Female	BSc	Foreign university	Community Pharmacy	Western	6-10 years	Tension headache	No	Less than 10	No	Yes	No	Yes	No	Yes	Neutral	Neutral	Agree	Neutral	Agree	Strongly agree	Neutral	Disagree	Strongly Agree	Agree	Neutral
Male	BSc	Foreign university	Community Pharmacy	Western	More than 10 years	Migraine	No	More than 30	No	No	No	No	No	Do not know	Neutral	Neutral	Agree	Agree	Agree	Agree	Neutral	Neutral	Agree	Agree	Strongly Agree
Male	BSc	Foreign university	Community Pharmacy	Western	More than 10 years	Tension headache	Yes	Less than 10	No	No	No	No	No	No	Neutral	Neutral	Neutral	Neutral	Neutral	Neutral	Neutral	Neutral	Neutral	Neutral	Neutral
Female	PharmD	Saudi university	Community Pharmacy	Southern	Less than 1 year	Migraine	Yes	20-Nov	Do not know	No	Yes	Yes	Do not know	No	Agree	Agree	Strongly agree	Neutral	Strongly Agree	Agree	Agree	Strongly Agree	Strongly Agree	Agree	Strongly Agree
Male	Master’s	Foreign university	Community Pharmacy	Western	More than 10 years	Migraine	No	20-Nov	Do not know	Yes	Yes	Do not know	No	No	Agree	Disagree	Disagree	Agree	Agree	Agree	Agree	Agree	Agree	Agree	Disagree
Male	BSc	Foreign university	Community Pharmacy	Western	Less than 1 year	Migraine;Sinus headache	Yes	More than 30	Yes	Yes	Yes	Yes	Yes	Yes	Agree	Agree	Neutral	Agree	Agree	Agree	Agree	Agree	Strongly Agree	Strongly Agree	Strongly Agree
Female	BSc	Saudi university	Community Pharmacy	Western	Less than 1 year	Sinus headache;Tension headache	No	Less than 10	No	No	No	No	No	Do not know	Neutral	Neutral	Neutral	Neutral	Neutral	Neutral	Neutral	Neutral	Neutral	Neutral	Neutral
Male	BSc	Foreign university	Community Pharmacy	Western	More than 10 years	Migraine;Sinus headache	Yes	Less than 10	Yes	Yes	Yes	No	Yes	Do not know	Strongly agree	Strongly agree	Agree	Agree	Agree	Strongly agree	Strongly Agree	Strongly Agree	Strongly Agree	Strongly Agree	Strongly Agree
Male	BSc	Foreign university	Community Pharmacy	Western	More than 10 years	Migraine;Sinus headache;Tension headache	Yes	More than 30	Yes	Yes	No	Do not know	Do not know	No	Neutral	Agree	Agree	Agree	Agree	Strongly agree	Neutral	Agree	Neutral	Neutral	Agree
Male	PharmD	Foreign university	Community Pharmacy	Western	6-10 years	Tension headache	No	20-Nov	No	Yes	No	Yes	No	No	Agree	Neutral	Agree	Agree	Agree	Neutral	Neutral	Neutral	Agree	Strongly Agree	Strongly Agree
Female	PharmD	Saudi university	Community Pharmacy	Western	1-5 years	Migraine;Sinus headache	Yes	More than 30	No	No	No	No	No	Do not know	Neutral	Agree	Neutral	Neutral	Neutral	Neutral	Agree	Agree	Neutral	Neutral	Neutral
Female	PharmD	Saudi university	Hospital Pharmacy	Eastern	1-5 years	Sinus headache;Tension headache	No	Less than 10	No	Do not know	Yes	No	No	Do not know	Neutral	Neutral	Strongly agree	Neutral	Neutral	Strongly agree	Neutral	Agree	Agree	Agree	Strongly Agree
Male	BSc	Foreign university	Community Pharmacy	Western	More than 10 years	Migraine	Yes	More than 30	Yes	No	No	No	Yes	Yes	Strongly agree	Agree	Agree	Agree	Strongly Agree	Agree	Agree	Agree	Agree	Neutral	Agree
Male	BSc	Foreign university	Community Pharmacy	Eastern	More than 10 years	Sinus headache;Tension headache	Yes	Less than 10	Do not know	Do not know	Do not know	Do not know	Do not know	Do not know	Neutral	Neutral	Neutral	Neutral	Neutral	Neutral	Neutral	Neutral	Neutral	Neutral	Neutral
Male	BSc	Foreign university	Community Pharmacy	Western	Less than 1 year	Sinus headache	Yes	Less than 10	No	No	Yes	No	Do not know	Do not know	Neutral	Agree	Agree	Disagree	Agree	Agree	Agree	Neutral	Agree	Strongly Agree	Strongly Agree
Male	BSc	Foreign university	Community Pharmacy	Eastern	More than 10 years	Migraine;Sinus headache;Chronic headache;Tension headache	Yes	20-Nov	Yes	Yes	Yes	Yes	Yes	Do not know	Strongly agree	Neutral	Agree	Strongly Agree	Strongly Agree	Agree	Agree	Agree	Neutral	Neutral	Neutral
Male	BSc	Foreign university	Community Pharmacy	Western	More than 10 years	Migraine;Sinus headache;Tension headache	No	Less than 10	No	No	No	Yes	No	Do not know	Strongly disagree	Neutral	Agree	Agree	Agree	Strongly agree	Neutral	Agree	Strongly Agree	Neutral	Neutral
Male	BSc	Saudi university	Community Pharmacy	Western	6-10 years	Migraine;Sinus headache;Chronic headache;Tension headache	Yes	Less than 10	Yes	No	Yes	No	Yes	Yes	Neutral	Disagree	Agree	Agree	Agree	Neutral	Disagree	Disagree	Neutral	Disagree	Agree
Male	PharmD	Saudi university	Community Pharmacy	Central	1-5 years	Migraine;Chronic headache;Tension headache	Yes	Less than 10	No	No	No	No	No	No	Neutral	Neutral	Neutral	Neutral	Neutral	Neutral	Neutral	Neutral	Neutral	Neutral	Neutral
Male	BSc	Foreign university	Community Pharmacy	Northern	More than 10 years	Sinus headache;Tension headache	Yes	20-Nov	Yes	Yes	Yes	Yes	Yes	Yes	Agree	Agree	Agree	Agree	Agree	Agree	Agree	Agree	Agree	Agree	Agree
Male	BSc	Foreign university	Community Pharmacy	Central	1-5 years	Do not know	No	Less than 10	Yes	Yes	No	Yes	Yes	Do not know	Agree	Neutral	Neutral	Neutral	Neutral	Neutral	Neutral	Neutral	Neutral	Neutral	Neutral
Male	PharmD	Saudi university	Community Pharmacy	Eastern	1-5 years	Tension headache	No	Less than 10	Yes	Yes	Yes	Yes	Yes	Yes	Agree	Agree	Agree	Agree	Agree	Agree	Neutral	Neutral	Neutral	Neutral	Neutral
Male	PharmD	Saudi university	Community Pharmacy	Central	Less than 1 year	Sinus headache;Tension headache	Yes	20-Nov	Yes	No	No	Do not know	No	Yes	Strongly agree	Agree	Neutral	Neutral	Neutral	Neutral	Neutral	Neutral	Neutral	Agree	Agree
Male	BSc	Foreign university	Community Pharmacy	Southern	More than 10 years	Tension headache	Yes	21-30	No	Yes	Yes	Yes	Yes	Yes	Strongly agree	Agree	Agree	Strongly Agree	Agree	Agree	Agree	Strongly Agree	Agree	Agree	Agree
Male	BSc	Foreign university	Community Pharmacy	Central	More than 10 years	Tension headache	Yes	Less than 10	Yes	Yes	Yes	No	No	Do not know	Agree	Agree	Agree	Neutral	Agree	Strongly agree	Neutral	Neutral	Neutral	Agree	Neutral
Male	BSc	Foreign university	Community Pharmacy	Central	6-10 years	Migraine;Sinus headache	Yes	20-Nov	Yes	Yes	Yes	Yes	Yes	Yes	Strongly disagree	Neutral	Neutral	Neutral	Strongly disagree	Neutral	Agree	Neutral	Neutral	Agree	Neutral
Male	PharmD	Saudi university	Community Pharmacy	Eastern	1-5 years	Migraine;Sinus headache	No	Less than 10	Yes	Yes	Yes	Yes	Do not know	Do not know	Neutral	Neutral	Agree	Disagree	Neutral	Agree	Agree	Agree	Agree	Agree	Agree
Male	PharmD	Foreign university	Community Pharmacy	Central	More than 10 years	Migraine;Do not know	Yes	Less than 10	Do not know	Yes	Do not know	No	Do not know	No	Neutral	Neutral	Disagree	Neutral	Disagree	Agree	Agree	Neutral	Agree	Disagree	Neutral
Male	BSc	Foreign university	Community Pharmacy	Eastern	More than 10 years	Tension headache	No	Less than 10	No	No	No	No	No	Do not know	Neutral	Neutral	Agree	Strongly disagree	Agree	Agree	Agree	Agree	Agree	Agree	Agree
Male	BSc	Saudi university	Community Pharmacy	Eastern	1-5 years	Migraine	Yes	20-Nov	Yes	No	Yes	Yes	Yes	No	Strongly disagree	Strongly disagree	Disagree	Strongly disagree	Disagree	Strongly disagree	Strongly disagree	Strongly disagree	Disagree	Disagree	Strongly disagree
Male	BSc	Foreign university	Community Pharmacy	Western	More than 10 years	Migraine;Sinus headache	Yes	20-Nov	Yes	Yes	Yes	Yes	Yes	Yes	Agree	Neutral	Neutral	Neutral	Neutral	Agree	Neutral	Strongly disagree	Agree	Agree	Agree
Male	BSc	Foreign university	Community Pharmacy	Central	More than 10 years	Tension headache	Yes	More than 30	Yes	Yes	Yes	Yes	Yes	Yes	Neutral	Neutral	Neutral	Neutral	Neutral	Neutral	Strongly Agree	Strongly Agree	Strongly Agree	Strongly Agree	Strongly Agree
Male	BSc	Foreign university	Community Pharmacy	Eastern	6-10 years	Sinus headache;Tension headache	Yes	20-Nov	Yes	Yes	Yes	Yes	Do not know	Do not know	Agree	Agree	Disagree	Agree	Strongly Agree	Disagree	Disagree	Agree	Agree	Disagree	Agree
Female	PharmD	Saudi university	Community Pharmacy	Southern	1-5 years	Migraine;Sinus headache;Chronic headache	Yes	Less than 10	Yes	Yes	Yes	Yes	Yes	Yes	Neutral	Neutral	Neutral	Neutral	Neutral	Neutral	Neutral	Neutral	Neutral	Neutral	Neutral
Male	BSc	Foreign university	Community Pharmacy	Central	1-5 years	Sinus headache	No	More than 30	No	No	No	No	No	Do not know	Neutral	Neutral	Neutral	Neutral	Neutral	Neutral	Neutral	Neutral	Agree	Agree	Neutral
Male	BSc	Foreign university	Community Pharmacy	Central	6-10 years	Sinus headache	Yes	20-Nov	Yes	Yes	Yes	Yes	Yes	Yes	Neutral	Neutral	Neutral	Neutral	Neutral	Neutral	Neutral	Neutral	Neutral	Neutral	Neutral
Male	BSc	Foreign university	Community Pharmacy	Southern	More than 10 years	Sinus headache;Tension headache	No	Less than 10	No	No	No	No	No	No	Agree	Agree	Agree	Agree	Agree	Agree	Agree	Agree	Agree	Agree	Agree
Male	BSc	Foreign university	Community Pharmacy	Central	6-10 years	Tension headache	Yes	20-Nov	Yes	Yes	No	Yes	Yes	Do not know	Agree	Agree	Agree	Agree	Agree	Agree	Neutral	Neutral	Neutral	Strongly Agree	Neutral
Male	BSc	Foreign university	Community Pharmacy	Eastern	More than 10 years	Sinus headache	No	20-Nov	Do not know	Do not know	Do not know	Do not know	Do not know	Do not know	Neutral	Neutral	Neutral	Neutral	Neutral	Neutral	Neutral	Neutral	Neutral	Neutral	Neutral
Male	BSc	Foreign university	Community Pharmacy	Eastern	6-10 years	Sinus headache	Yes	Less than 10	Yes	Yes	No	No	Yes	Yes	Neutral	Neutral	Neutral	Agree	Agree	Neutral	Agree	Agree	Agree	Agree	Agree
Male	BSc	Foreign university	Community Pharmacy	Central	More than 10 years	Chronic headache	Yes	20-Nov	No	Yes	Yes	Yes	Yes	Yes	Neutral	Neutral	Neutral	Neutral	Neutral	Neutral	Neutral	Neutral	Neutral	Neutral	Neutral
Male	PharmD	Saudi university	Community Pharmacy	Western	Less than 1 year	Do not know	No	Less than 10	Do not know	Do not know	Do not know	Do not know	Do not know	Do not know	Neutral	Neutral	Neutral	Neutral	Neutral	Neutral	Neutral	Neutral	Neutral	Neutral	Neutral
Male	BSc	Foreign university	Community Pharmacy	Eastern	6-10 years	Migraine;Sinus headache;Chronic headache;Tension headache	Yes	21-30	Yes	Yes	Yes	Yes	Yes	Yes	Agree	Agree	Agree	Agree	Agree	Agree	Neutral	Neutral	Neutral	Neutral	Neutral
Female	PharmD	Foreign university	Hospital Pharmacy	Southern	More than 10 years	Do not know	No	More than 30	No	No	Yes	Do not know	No	Do not know	Agree	Neutral	Neutral	Agree	Neutral	Neutral	Strongly disagree	Neutral	Agree	Agree	Neutral
Male	PharmD	Saudi university	Community Pharmacy	Western	Less than 1 year	Sinus headache;Tension headache	No	20-Nov	Yes	No	No	No	No	Do not know	Neutral	Neutral	Agree	Agree	Neutral	Neutral	Neutral	Agree	Agree	Neutral	Neutral
Male	PharmD	Saudi university	Community Pharmacy	Western	Less than 1 year	Sinus headache	No	20-Nov	Yes	Yes	Yes	Yes	Yes	Do not know	Agree	Neutral	Disagree	Disagree	Disagree	Disagree	Neutral	Agree	Neutral	Neutral	Neutral
Male	PharmD	Saudi university	Community Pharmacy	Western	Less than 1 year	Sinus headache	No	20-Nov	Yes	Yes	Yes	Yes	Yes	Yes	Neutral	Neutral	Agree	Agree	Agree	Agree	Neutral	Neutral	Neutral	Neutral	Neutral
Male	PharmD	Saudi university	Community Pharmacy	Western	Less than 1 year	Migraine;Sinus headache	No	Less than 10	No	Do not know	Do not know	Do not know	Do not know	Do not know	Agree	Agree	Agree	Agree	Agree	Agree	Agree	Agree	Agree	Agree	Neutral
Male	BSc	Foreign university	Community Pharmacy	Central	6-10 years	Migraine;Sinus headache	Yes	More than 30	Yes	Yes	Yes	No	No	Do not know	Agree	Neutral	Neutral	Neutral	Strongly Agree	Neutral	Agree	Neutral	Agree	Neutral	Agree
Male	PhD	Foreign university	Community Pharmacy	Central	1-5 years	Migraine;Sinus headache	No	21-30	Yes	Do not know	Yes	Yes	No	Do not know	Neutral	Neutral	Neutral	Neutral	Neutral	Neutral	Neutral	Neutral	Neutral	Neutral	Neutral
Male	BSc	Foreign university	Community Pharmacy	Eastern	6-10 years	Migraine;Sinus headache;Tension headache	Yes	Less than 10	Yes	Do not know	Do not know	Do not know	Do not know	Do not know	Neutral	Neutral	Neutral	Neutral	Neutral	Neutral	Neutral	Neutral	Neutral	Neutral	Neutral
Male	BSc	Foreign university	Community Pharmacy	Central	6-10 years	Migraine;Sinus headache;Tension headache	Yes	More than 30	No	No	No	No	No	No	Neutral	Neutral	Neutral	Neutral	Neutral	Neutral	Neutral	Neutral	Neutral	Neutral	Neutral
Female	PharmD	Saudi university	Community Pharmacy	Western	6-10 years	Migraine;Sinus headache;Chronic headache;Tension headache	Yes	21-30	No	No	No	No	No	No	Neutral	Neutral	Neutral	Neutral	Neutral	Neutral	Neutral	Neutral	Disagree	Disagree	Neutral
Male	BSc	Foreign university	Community Pharmacy	Northern	More than 10 years	Migraine;Sinus headache;Tension headache	Yes	21-30	No	Yes	Yes	Yes	Yes	Yes	Agree	Agree	Agree	Agree	Agree	Agree	Agree	Agree	Agree	Agree	Agree
Male	BSc	Foreign university	Community Pharmacy	Northern	More than 10 years	Sinus headache	Yes	More than 30	Yes	Yes	Yes	Yes	Yes	Yes	Neutral	Neutral	Neutral	Agree	Agree	Agree	Agree	Neutral	Agree	Neutral	Agree
Male	BSc	Foreign university	Community Pharmacy	Eastern	6-10 years	Sinus headache	Yes	20-Nov	No	No	No	No	No	No	Neutral	Neutral	Neutral	Neutral	Neutral	Neutral	Neutral	Neutral	Neutral	Neutral	Neutral
Male	BSc	Foreign university	Community Pharmacy	Southern	More than 10 years	Sinus headache	No	21-30	Do not know	Yes	Yes	Yes	Yes	Do not know	Agree	Neutral	Neutral	Neutral	Neutral	Neutral	Neutral	Neutral	Neutral	Neutral	Neutral
Female	PharmD	Saudi university	Community Pharmacy	Western	1-5 years	Sinus headache	Yes	20-Nov	Yes	Do not know	Do not know	Do not know	Yes	Do not know	Agree	Neutral	Agree	Neutral	Agree	Agree	Agree	Agree	Agree	Agree	Agree
Male	BSc	Foreign university	Community Pharmacy	Northern	More than 10 years	Migraine;Sinus headache;Tension headache	No	Less than 10	No	Yes	Yes	Yes	Yes	No	Neutral	Agree	Neutral	Disagree	Agree	Strongly agree	Neutral	Neutral	Neutral	Agree	Agree
Male	BSc	Foreign university	Community Pharmacy	Western	6-10 years	Migraine;Tension headache	No	20-Nov	Yes	No	Yes	No	Yes	Do not know	Agree	Agree	Strongly agree	Agree	Strongly Agree	Strongly agree	Neutral	Agree	Agree	Agree	Agree
Male	BSc	Foreign university	Community Pharmacy	Eastern	More than 10 years	Tension headache	No	Less than 10	Do not know	Do not know	Do not know	Do not know	Do not know	Do not know	Neutral	Neutral	Neutral	Neutral	Neutral	Neutral	Neutral	Neutral	Neutral	Neutral	Neutral
Male	BSc	Foreign university	Community Pharmacy	Central	More than 10 years	Migraine;Sinus headache;Tension headache	Yes	20-Nov	Yes	Yes	Yes	No	Yes	Do not know	Neutral	Disagree	Agree	Agree	Strongly Agree	Agree	Agree	Agree	Agree	Agree	Agree
Male	BSc	Foreign university	Community Pharmacy	Western	More than 10 years	Migraine;Sinus headache	No	20-Nov	Yes	No	No	No	Do not know	Do not know	Neutral	Neutral	Neutral	Agree	Neutral	Neutral	Neutral	Strongly Agree	Strongly Agree	Agree	Agree
Male	PharmD	Saudi university	Community Pharmacy	Western	Less than 1 year	Sinus headache	No	Less than 10	Yes	Yes	Do not know	Yes	Yes	Do not know	Neutral	Strongly agree	Agree	Neutral	Agree	Strongly agree	Neutral	Neutral	Neutral	Strongly Agree	Neutral
Male	BSc	Foreign university	Community Pharmacy	Southern	More than 10 years	Sinus headache;Chronic headache	No	20-Nov	Yes	No	Yes	No	No	Yes	Neutral	Neutral	Disagree	Disagree	Disagree	Agree	Disagree	Neutral	Disagree	Agree	Neutral
Male	BSc	Foreign university	Community Pharmacy	Eastern	6-10 years	Tension headache	Yes	21-30	Yes	Yes	Yes	Yes	Yes	Yes	Strongly disagree	Strongly disagree	Strongly disagree	Strongly disagree	Strongly disagree	Strongly disagree	Strongly disagree	Strongly disagree	Strongly disagree	Strongly disagree	Strongly disagree
Male	PharmD	Foreign university	Community Pharmacy	Western	More than 10 years	Migraine;Sinus headache;Tension headache	Yes	Less than 10	Yes	Yes	Yes	Yes	Yes	No	Agree	Agree	Neutral	Neutral	Strongly Agree	Agree	Agree	Agree	Agree	Agree	Neutral
Male	BSc	Foreign university	Community Pharmacy	Western	More than 10 years	Sinus headache;Chronic headache;Tension headache	Yes	Less than 10	Yes	Yes	Yes	Yes	Yes	Yes	Agree	Agree	Agree	Neutral	Agree	Neutral	Agree	Agree	Agree	Agree	Agree
Male	BSc	Foreign university	Community Pharmacy	Southern	More than 10 years	Migraine;Sinus headache	No	21-30	Yes	Yes	Yes	Do not know	Do not know	Do not know	Neutral	Neutral	Agree	Neutral	Agree	Neutral	Neutral	Neutral	Neutral	Neutral	Agree
Male	PharmD	Saudi university	Community Pharmacy	Western	1-5 years	Tension headache	Yes	21-30	Yes	No	No	Yes	No	Do not know	Neutral	Neutral	Disagree	Disagree	Disagree	Disagree	Neutral	Disagree	Agree	Neutral	Agree
Male	PharmD	Foreign university	Community Pharmacy	Western	6-10 years	Migraine;Sinus headache;Tension headache	Yes	20-Nov	Do not know	No	Yes	Yes	No	Yes	Neutral	Neutral	Agree	Agree	Agree	Agree	Neutral	Agree	Agree	Agree	Agree
Male	PhD	Foreign university	Community Pharmacy	Southern	More than 10 years	Sinus headache	Yes	21-30	Yes	Yes	Yes	Yes	Yes	Yes	Strongly disagree	Strongly disagree	Strongly disagree	Strongly disagree	Strongly disagree	Strongly disagree	Neutral	Neutral	Neutral	Neutral	Neutral
Male	PharmD	Saudi university	Community Pharmacy	Western	1-5 years	Migraine;Sinus headache	No	20-Nov	No	Yes	Yes	Yes	Yes	Yes	Neutral	Neutral	Neutral	Neutral	Neutral	Neutral	Neutral	Neutral	Neutral	Neutral	Neutral
Male	BSc	Foreign university	Community Pharmacy	Eastern	More than 10 years	Migraine;Tension headache	Yes	Less than 10	Yes	No	Do not know	Yes	No	Yes	Strongly disagree	Neutral	Agree	Neutral	Agree	Agree	Strongly disagree	Neutral	Strongly disagree	Strongly Agree	Neutral
Male	BSc	Foreign university	Community Pharmacy	Western	More than 10 years	Sinus headache	No	More than 30	Yes	Do not know	Do not know	Yes	No	Do not know	Agree	Agree	Agree	Agree	Agree	Neutral	Agree	Agree	Agree	Agree	Agree
Male	BSc	Foreign university	Community Pharmacy	Central	6-10 years	Migraine;Sinus headache;Chronic headache	Yes	More than 30	No	No	No	No	No	Do not know	Neutral	Neutral	Neutral	Neutral	Neutral	Neutral	Neutral	Neutral	Neutral	Neutral	Neutral
Male	BSc	Foreign university	Community Pharmacy	Western	6-10 years	Migraine;Sinus headache;Chronic headache	No	20-Nov	Yes	Yes	No	No	No	Do not know	Agree	Agree	Agree	Agree	Neutral	Neutral	Neutral	Neutral	Neutral	Agree	Agree
Male	PharmD	Saudi university	Community Pharmacy	Eastern	Less than 1 year	Sinus headache	Yes	Less than 10	Yes	No	No	No	No	Do not know	Neutral	Neutral	Neutral	Strongly disagree	Neutral	Neutral	Strongly disagree	Strongly disagree	Strongly disagree	Strongly disagree	Strongly disagree
Female	PharmD	Saudi university	Community Pharmacy	Western	1-5 years	Migraine;Sinus headache;Chronic headache	Yes	20-Nov	Do not know	Do not know	Do not know	Do not know	Do not know	Do not know	Neutral	Neutral	Neutral	Neutral	Neutral	Neutral	Neutral	Neutral	Neutral	Neutral	Neutral
Female	PharmD	Saudi university	Community Pharmacy	Eastern	Less than 1 year	Migraine;Sinus headache	Yes	20-Nov	No	Do not know	Do not know	Do not know	Do not know	Do not know	Neutral	Neutral	Neutral	Neutral	Neutral	Neutral	Neutral	Neutral	Neutral	Neutral	Neutral
Male	PhD	Foreign university	Community Pharmacy	Eastern	More than 10 years	Migraine	Yes	20-Nov	Yes	Yes	No	Do not know	No	Do not know	Agree	Neutral	Neutral	Neutral	Neutral	Neutral	Agree	Agree	Agree	Neutral	Neutral
Male	BSc	Saudi university	Community Pharmacy	Western	1-5 years	Sinus headache;Tension headache	Yes	20-Nov	Yes	Yes	Yes	No	No	Do not know	Agree	Agree	Agree	Agree	Agree	Agree	Neutral	Neutral	Neutral	Neutral	Neutral
Male	BSc	Foreign university	Hospital Pharmacy	Southern	More than 10 years	Sinus headache	No	21-30	No	Yes	Yes	Yes	Yes	Yes	Agree	Neutral	Agree	Agree	Agree	Neutral	Neutral	Neutral	Neutral	Neutral	Neutral
Male	PharmD	Saudi university	Community Pharmacy	Western	Less than 1 year	Sinus headache;Chronic headache;Tension headache	No	20-Nov	No	No	No	No	No	Do not know	Neutral	Neutral	Neutral	Neutral	Neutral	Neutral	Neutral	Neutral	Neutral	Neutral	Neutral
Male	BSc	Foreign university	Community Pharmacy	Eastern	More than 10 years	Migraine;Sinus headache;Tension headache	No	20-Nov	Yes	Yes	Do not know	Do not know	Do not know	Do not know	Agree	Agree	Agree	Neutral	Agree	Agree	Neutral	Agree	Neutral	Agree	Agree
Male	BSc	Foreign university	Community Pharmacy	Southern	More than 10 years	Migraine	No	Less than 10	Yes	Yes	Yes	Yes	Yes	Do not know	Strongly agree	Agree	Neutral	Agree	Strongly Agree	Agree	Neutral	Agree	Agree	Agree	Agree
Male	PharmD	Saudi university	Community Pharmacy	Central	Less than 1 year	Sinus headache;Chronic headache;Tension headache	Yes	Less than 10	Yes	No	No	No	No	Do not know	Neutral	Neutral	Neutral	Neutral	Neutral	Neutral	Neutral	Neutral	Neutral	Neutral	Neutral
Male	BSc	Foreign university	Community Pharmacy	Southern	More than 10 years	Migraine;Tension headache	Yes	Less than 10	Yes	Yes	Yes	No	No	Do not know	Agree	Strongly agree	Neutral	Disagree	Strongly Agree	Agree	Neutral	Agree	Agree	Agree	Agree
Male	Master’s	Foreign university	Community Pharmacy	Southern	1-5 years	Migraine;Sinus headache;Chronic headache	Yes	More than 30	Yes	Yes	No	Do not know	No	Do not know	Agree	Neutral	Agree	Neutral	Neutral	Strongly agree	Strongly Agree	Neutral	Strongly Agree	Strongly disagree	Strongly disagree
Female	PharmD	Saudi university	Community Pharmacy	Western	Less than 1 year	Sinus headache	No	Less than 10	No	Do not know	No	Yes	No	Do not know	Agree	Agree	Neutral	Agree	Strongly Agree	Agree	Agree	Agree	Agree	Agree	Agree
Male	BSc	Foreign university	Community Pharmacy	Northern	More than 10 years	Migraine;Sinus headache	Yes	21-30	Yes	Yes	Yes	No	Yes	Yes	Strongly agree	Agree	Neutral	Neutral	Strongly Agree	Strongly agree	Strongly Agree	Strongly Agree	Strongly Agree	Strongly Agree	Strongly Agree
Male	PharmD	Saudi university	Community Pharmacy	Southern	1-5 years	Migraine;Sinus headache;Chronic headache	Yes	Less than 10	Yes	Yes	Yes	Yes	Do not know	Do not know	Neutral	Neutral	Neutral	Neutral	Neutral	Neutral	Neutral	Neutral	Neutral	Neutral	Neutral
Male	PharmD	Saudi university	Community Pharmacy	Central	1-5 years	Tension headache	No	20-Nov	Yes	Yes	Yes	Yes	Yes	Yes	Neutral	Neutral	Neutral	Neutral	Neutral	Neutral	Neutral	Neutral	Neutral	Neutral	Neutral
Male	PharmD	Saudi university	Community Pharmacy	Western	1-5 years	Migraine;Sinus headache	Yes	Less than 10	Yes	Yes	Yes	Do not know	No	Do not know	Neutral	Neutral	Agree	Neutral	Strongly Agree	Agree	Agree	Disagree	Agree	Agree	Neutral
Male	PharmD	Foreign university	Hospital Pharmacy	Western	More than 10 years	Migraine;Sinus headache;Chronic headache;Tension headache	Yes	Less than 10	Yes	Yes	Yes	Yes	Yes	Yes	Agree	Agree	Agree	Neutral	Agree	Agree	Agree	Agree	Agree	Agree	Agree
Male	BSc	Foreign university	Community Pharmacy	Central	More than 10 years	Sinus headache;Chronic headache	Yes	20-Nov	Yes	Yes	Yes	Yes	Yes	No	Strongly agree	Neutral	Strongly agree	Strongly Agree	Strongly Agree	Strongly agree	Strongly Agree	Strongly Agree	Strongly Agree	Strongly Agree	Strongly Agree
Male	BSc	Foreign university	Community Pharmacy	Northern	More than 10 years	Migraine;Sinus headache;Tension headache;Do not know	No	20-Nov	Yes	Yes	No	Do not know	No	Do not know	Disagree	Disagree	Neutral	Neutral	Neutral	Neutral	Disagree	Agree	Neutral	Agree	Agree
Male	BSc	Foreign university	Community Pharmacy	Southern	6-10 years	Migraine;Sinus headache	No	Less than 10	Yes	Yes	No	No	No	Do not know	Agree	Neutral	Agree	Agree	Agree	Neutral	Neutral	Neutral	Neutral	Disagree	Neutral
Male	BSc	Foreign university	Community Pharmacy	Eastern	6-10 years	Tension headache	No	21-30	Yes	Do not know	Do not know	Do not know	No	Do not know	Agree	Neutral	Neutral	Agree	Agree	Agree	Neutral	Agree	Agree	Agree	Agree
Female	PharmD	Saudi university	Community Pharmacy	Western	Less than 1 year	Migraine;Sinus headache;Tension headache	Yes	21-30	Yes	Yes	Yes	Do not know	Do not know	Do not know	Agree	Neutral	Neutral	Neutral	Neutral	Neutral	Neutral	Neutral	Neutral	Neutral	Neutral
Male	BSc	Foreign university	Community Pharmacy	Northern	1-5 years	Sinus headache;Tension headache	Yes	More than 30	Yes	Yes	Yes	Yes	No	Do not know	Agree	Neutral	Agree	Agree	Strongly Agree	Strongly agree	Agree	Agree	Agree	Agree	Agree
Male	PhD	Saudi university	Community Pharmacy	Western	6-10 years	Sinus headache	No	20-Nov	No	No	No	Do not know	No	No	Neutral	Agree	Disagree	Disagree	Neutral	Neutral	Agree	Agree	Disagree	Neutral	Agree
Male	BSc	Foreign university	Community Pharmacy	Central	1-5 years	Migraine;Sinus headache;Chronic headache	No	21-30	No	No	No	No	No	No	Disagree	Disagree	Agree	Agree	Agree	Agree	Neutral	Neutral	Neutral	Neutral	Neutral
Male	BSc	Foreign university	Community Pharmacy	Southern	6-10 years	Sinus headache;Tension headache	Yes	Less than 10	Yes	Yes	Yes	Do not know	Do not know	Do not know	Neutral	Neutral	Agree	Neutral	Agree	Neutral	Neutral	Neutral	Neutral	Agree	Neutral
Male	PharmD	Foreign university	Community Pharmacy	Western	6-10 years	Tension headache	No	Less than 10	No	No	No	No	No	Do not know	Neutral	Neutral	Strongly agree	Agree	Neutral	Agree	Neutral	Neutral	Neutral	Agree	Neutral
Male	BSc	Foreign university	Community Pharmacy	Eastern	1-5 years	Tension headache	No	More than 30	Yes	Yes	Yes	Do not know	Do not know	Do not know	Neutral	Neutral	Agree	Neutral	Agree	Neutral	Neutral	Neutral	Neutral	Neutral	Neutral
Male	BSc	Foreign university	Community Pharmacy	Eastern	More than 10 years	Sinus headache	No	20-Nov	No	Yes	Yes	Yes	Yes	Do not know	Agree	Disagree	Agree	Disagree	Agree	Strongly agree	Neutral	Agree	Strongly Agree	Strongly Agree	Strongly Agree
Male	PharmD	Saudi university	Community Pharmacy	Central	1-5 years	Migraine;Sinus headache	Yes	21-30	No	No	No	No	No	No	Disagree	Disagree	Strongly agree	Agree	Agree	Agree	Strongly disagree	Disagree	Agree	Agree	Agree
Male	PharmD	Foreign university	Community Pharmacy	Western	More than 10 years	Sinus headache	Yes	Less than 10	No	No	No	No	No	Do not know	Neutral	Neutral	Neutral	Neutral	Neutral	Neutral	Neutral	Neutral	Agree	Agree	Agree
Female	PharmD	Saudi university	Community Pharmacy	Western	Less than 1 year	Sinus headache;Chronic headache	No	Less than 10	No	No	No	No	No	Do not know	Neutral	Neutral	Agree	Neutral	Agree	Agree	Neutral	Neutral	Neutral	Neutral	Neutral
Male	BSc	Foreign university	Community Pharmacy	Central	6-10 years	Sinus headache	Yes	More than 30	No	Yes	No	Do not know	Yes	Do not know	Neutral	Neutral	Agree	Agree	Neutral	Neutral	Neutral	Agree	Neutral	Neutral	Neutral
Male	BSc	Foreign university	Community Pharmacy	Western	6-10 years	Migraine	No	20-Nov	Yes	Yes	Yes	Yes	Yes	Yes	Strongly disagree	Strongly disagree	Agree	Neutral	Neutral	Neutral	Agree	Strongly Agree	Strongly Agree	Strongly Agree	Agree
Female	PharmD	Saudi university	Community Pharmacy	Eastern	1-5 years	Migraine;Sinus headache;Tension headache	No	Less than 10	No	No	No	No	No	Do not know	Neutral	Neutral	Agree	Agree	Neutral	Strongly agree	Neutral	Neutral	Neutral	Neutral	Neutral
Female	PharmD	Saudi university	Community Pharmacy	Western	Less than 1 year	Migraine;Sinus headache	Yes	Less than 10	No	No	No	No	No	No	Neutral	Neutral	Agree	Agree	Agree	Strongly agree	Disagree	Disagree	Disagree	Strongly Agree	Neutral
Female	PharmD	Saudi university	Community Pharmacy	Western	1-5 years	Tension headache	No	Less than 10	Yes	Yes	Yes	Yes	Yes	Yes	Strongly agree	Strongly agree	Agree	Strongly Agree	Strongly Agree	Agree	Agree	Agree	Strongly Agree	Agree	Strongly Agree
Male	PharmD	Saudi university	Community Pharmacy	Western	Less than 1 year	Do not know	No	Less than 10	No	Yes	No	No	No	Do not know	Neutral	Neutral	Neutral	Agree	Agree	Agree	Neutral	Neutral	Agree	Neutral	Neutral
Male	BSc	Foreign university	Community Pharmacy	Eastern	More than 10 years	Migraine;Sinus headache	No	20-Nov	No	No	Do not know	No	Yes	No	Neutral	Disagree	Strongly disagree	Agree	Neutral	Agree	Agree	Disagree	Agree	Strongly Agree	Neutral
Male	BSc	Foreign university	Community Pharmacy	Central	More than 10 years	Sinus headache;Tension headache	No	Less than 10	Yes	Yes	Yes	Yes	Yes	Yes	Neutral	Agree	Agree	Agree	Agree	Agree	Agree	Neutral	Strongly Agree	Agree	Agree
Male	BSc	Foreign university	Community Pharmacy	Central	6-10 years	Migraine;Sinus headache	Yes	Less than 10	Yes	Yes	No	No	No	No	Agree	Agree	Neutral	Neutral	Neutral	Agree	Neutral	Disagree	Disagree	Neutral	Neutral
Female	PharmD	Saudi university	Community Pharmacy	Western	1-5 years	Migraine;Sinus headache;Tension headache	No	Less than 10	Yes	Yes	Yes	No	No	No	Strongly agree	Strongly agree	Strongly agree	Disagree	Strongly Agree	Strongly agree	Strongly Agree	Strongly disagree	Strongly Agree	Strongly Agree	Strongly disagree
Male	BSc	Foreign university	Community Pharmacy	Central	More than 10 years	Sinus headache	Yes	20-Nov	Yes	Yes	Yes	Yes	Yes	Yes	Agree	Agree	Strongly agree	Neutral	Agree	Agree	Agree	Agree	Strongly Agree	Neutral	Agree
Male	BSc	Foreign university	Community Pharmacy	Central	More than 10 years	Sinus headache;Tension headache	No	Less than 10	Yes	Yes	Yes	Yes	Yes	Yes	Neutral	Neutral	Neutral	Neutral	Neutral	Neutral	Neutral	Neutral	Neutral	Neutral	Neutral
Male	BSc	Foreign university	Community Pharmacy	Western	More than 10 years	Tension headache	Yes	More than 30	Yes	Yes	No	No	No	Do not know	Strongly agree	Neutral	Agree	Agree	Agree	Agree	Agree	Disagree	Disagree	Disagree	Neutral
Male	BSc	Foreign university	Community Pharmacy	Northern	More than 10 years	Sinus headache	Yes	Less than 10	Do not know	Do not know	Do not know	Do not know	Do not know	Do not know	Neutral	Neutral	Neutral	Neutral	Neutral	Neutral	Neutral	Neutral	Neutral	Neutral	Neutral
Female	BSc	Saudi university	Community Pharmacy	Central	1-5 years	Migraine;Sinus headache;Tension headache	No	20-Nov	Yes	No	No	Yes	Yes	Yes	Strongly disagree	Strongly disagree	Strongly disagree	Neutral	Neutral	Neutral	Strongly disagree	Neutral	Neutral	Disagree	Disagree
Male	PharmD	Foreign university	Community Pharmacy	Southern	More than 10 years	Migraine;Sinus headache	Yes	Less than 10	No	Yes	No	Yes	Yes	Do not know	Agree	Agree	Strongly disagree	Agree	Agree	Agree	Agree	Agree	Agree	Agree	Agree
Male	BSc	Saudi university	Community Pharmacy	Western	Less than 1 year	Migraine;Sinus headache;Tension headache	No	More than 30	Do not know	No	No	No	No	Do not know	Neutral	Neutral	Agree	Agree	Neutral	Neutral	Neutral	Neutral	Neutral	Neutral	Neutral
Male	BSc	Foreign university	Community Pharmacy	Central	1-5 years	Migraine;Sinus headache	No	More than 30	Yes	Yes	Yes	Yes	Yes	Yes	Neutral	Neutral	Neutral	Neutral	Neutral	Neutral	Neutral	Neutral	Neutral	Neutral	Neutral
Male	BSc	Foreign university	Community Pharmacy	Central	More than 10 years	Sinus headache;Tension headache	No	20-Nov	Yes	Yes	Yes	Yes	Yes	Yes	Strongly disagree	Strongly disagree	Disagree	Neutral	Strongly disagree	Strongly disagree	Strongly disagree	Disagree	Neutral	Neutral	Disagree
Male	BSc	Foreign university	Community Pharmacy	Western	More than 10 years	Migraine;Sinus headache;Chronic headache;Tension headache	Yes	21-30	Yes	Yes	Yes	Yes	Yes	No	Neutral	Neutral	Neutral	Agree	Agree	Agree	Agree	Agree	Agree	Agree	Agree
Male	BSc	Foreign university	Community Pharmacy	Central	1-5 years	Sinus headache	Yes	20-Nov	Yes	Do not know	Do not know	Do not know	Do not know	Do not know	Agree	Neutral	Neutral	Agree	Agree	Neutral	Agree	Neutral	Agree	Neutral	Agree
Male	BSc	Foreign university	Community Pharmacy	Western	More than 10 years	Tension headache	No	Less than 10	No	Yes	No	No	No	Do not know	Neutral	Neutral	Agree	Disagree	Agree	Agree	Neutral	Disagree	Neutral	Disagree	Neutral
Male	BSc	Foreign university	Community Pharmacy	Western	More than 10 years	Tension headache	Yes	Less than 10	Yes	Yes	Yes	Yes	Yes	Yes	Neutral	Neutral	Agree	Agree	Agree	Agree	Agree	Agree	Agree	Agree	Agree
Male	BSc	Foreign university	Community Pharmacy	Western	6-10 years	Sinus headache	No	20-Nov	Yes	Yes	Yes	Yes	Yes	Do not know	Neutral	Neutral	Neutral	Neutral	Neutral	Neutral	Neutral	Neutral	Neutral	Neutral	Neutral
Male	BSc	Saudi university	Community Pharmacy	Western	Less than 1 year	Migraine	Yes	Less than 10	Yes	Yes	Yes	Yes	Yes	Yes	Strongly disagree	Strongly disagree	Strongly disagree	Strongly disagree	Strongly disagree	Strongly disagree	Strongly disagree	Strongly disagree	Strongly disagree	Strongly disagree	Strongly disagree
Male	BSc	Foreign university	Community Pharmacy	Northern	More than 10 years	Sinus headache	No	More than 30	No	No	No	No	No	No	Neutral	Neutral	Neutral	Neutral	Neutral	Neutral	Neutral	Neutral	Neutral	Neutral	Neutral
Male	BSc	Foreign university	Community Pharmacy	Central	More than 10 years	Sinus headache;Tension headache	No	Less than 10	No	No	Yes	No	No	Do not know	Neutral	Neutral	Strongly disagree	Neutral	Neutral	Neutral	Neutral	Neutral	Neutral	Neutral	Neutral
Male	PharmD	Foreign university	Community Pharmacy	Western	More than 10 years	Sinus headache;Tension headache	Yes	20-Nov	Yes	Yes	Yes	Yes	Yes	Yes	Agree	Neutral	Neutral	Neutral	Neutral	Agree	Agree	Agree	Agree	Agree	Agree
Male	PharmD	Foreign university	Community Pharmacy	Central	More than 10 years	Migraine;Sinus headache;Tension headache	Yes	Less than 10	Yes	Yes	Yes	Yes	Yes	Yes	Strongly agree	Strongly agree	Strongly agree	Strongly Agree	Strongly Agree	Strongly agree	Agree	Agree	Agree	Agree	Agree
Male	BSc	Foreign university	Community Pharmacy	Eastern	More than 10 years	Migraine;Sinus headache	Yes	21-30	Yes	Yes	Yes	Yes	No	Do not know	Neutral	Neutral	Neutral	Neutral	Neutral	Neutral	Neutral	Neutral	Neutral	Neutral	Neutral
Male	BSc	Foreign university	Community Pharmacy	Western	More than 10 years	Do not know	Yes	More than 30	Do not know	Do not know	Do not know	Do not know	Do not know	Do not know	Neutral	Neutral	Neutral	Neutral	Neutral	Neutral	Neutral	Neutral	Neutral	Neutral	Neutral
Male	PharmD	Foreign university	Community Pharmacy	Western	1-5 years	Migraine	No	20-Nov	Yes	Yes	Yes	Yes	Yes	No	Agree	Agree	Neutral	Agree	Agree	Neutral	Agree	Neutral	Agree	Agree	Agree
Male	BSc	Foreign university	Community Pharmacy	Western	6-10 years	Sinus headache	No	20-Nov	No	No	Yes	Yes	Yes	No	Agree	Agree	Agree	Disagree	Agree	Agree	Agree	Neutral	Strongly Agree	Agree	Agree
Male	PharmD	Foreign university	Community Pharmacy	Western	1-5 years	Sinus headache	No	21-30	No	No	No	No	No	Do not know	Neutral	Neutral	Neutral	Neutral	Neutral	Neutral	Neutral	Agree	Agree	Agree	Agree
Male	BSc	Saudi university	Community Pharmacy	Eastern	1-5 years	Sinus headache	No	Less than 10	Do not know	Do not know	Do not know	Do not know	Do not know	Do not know	Neutral	Neutral	Agree	Neutral	Neutral	Agree	Neutral	Neutral	Agree	Strongly Agree	Strongly Agree
Female	PharmD	Saudi university	Community Pharmacy	Western	Less than 1 year	Migraine;Sinus headache	Yes	Less than 10	Yes	Yes	Yes	Yes	Yes	Yes	Strongly disagree	Strongly disagree	Strongly disagree	Strongly disagree	Neutral	Neutral	Neutral	Neutral	Agree	Neutral	Neutral
Male	BSc	Foreign university	Community Pharmacy	Western	More than 10 years	Sinus headache	No	Less than 10	Yes	Yes	No	No	No	Do not know	Agree	Neutral	Agree	Neutral	Neutral	Neutral	Neutral	Neutral	Disagree	Disagree	Disagree
Male	BSc	Foreign university	Community Pharmacy	Western	1-5 years	Chronic headache	No	20-Nov	Do not know	Do not know	Do not know	Do not know	Do not know	Do not know	Neutral	Neutral	Neutral	Neutral	Neutral	Neutral	Disagree	Disagree	Neutral	Neutral	Neutral
Male	PharmD	Foreign university	Community Pharmacy	Western	6-10 years	Sinus headache	No	20-Nov	Yes	Yes	Yes	Yes	Yes	Yes	Neutral	Neutral	Agree	Disagree	Agree	Agree	Neutral	Disagree	Neutral	Neutral	Agree
Male	BSc	Foreign university	Community Pharmacy	Western	More than 10 years	Sinus headache	No	20-Nov	No	No	No	No	No	Do not know	Strongly agree	Neutral	Neutral	Agree	Agree	Agree	Agree	Agree	Agree	Agree	Agree
Male	BSc	Foreign university	Community Pharmacy	Western	6-10 years	Chronic headache	No	20-Nov	No	No	No	No	No	No	Agree	Agree	Neutral	Strongly Agree	Agree	Agree	Agree	Neutral	Agree	Agree	Neutral
Male	BSc	Foreign university	Community Pharmacy	Central	More than 10 years	Tension headache	Yes	Less than 10	Do not know	Yes	No	No	No	Do not know	Neutral	Neutral	Agree	Disagree	Agree	Neutral	Neutral	Neutral	Disagree	Disagree	Neutral
Female	PharmD	Saudi university	Community Pharmacy	Western	Less than 1 year	Migraine;Sinus headache	Yes	Less than 10	No	No	No	No	No	Do not know	Neutral	Neutral	Strongly agree	Agree	Neutral	Neutral	Neutral	Strongly disagree	Neutral	Neutral	Neutral
Female	PharmD	Saudi university	Community Pharmacy	Eastern	1-5 years	Migraine;Sinus headache	No	20-Nov	Yes	Yes	Yes	No	Yes	Yes	Strongly agree	Strongly agree	Agree	Disagree	Strongly Agree	Strongly agree	Neutral	Agree	Agree	Agree	Agree
Male	PharmD	Foreign university	Community Pharmacy	Western	6-10 years	Sinus headache	Yes	20-Nov	Yes	Yes	Yes	Yes	Yes	No	Disagree	Agree	Neutral	Agree	Neutral	Neutral	Neutral	Neutral	Agree	Neutral	Neutral
Male	PharmD	Foreign university	Community Pharmacy	Western	1-5 years	Sinus headache	Yes	Less than 10	Do not know	Do not know	Do not know	Do not know	Do not know	Do not know	Agree	Neutral	Agree	Agree	Agree	Agree	Neutral	Agree	Agree	Agree	Agree
Male	BSc	Foreign university	Community Pharmacy	Western	More than 10 years	Tension headache	Yes	Less than 10	Yes	Yes	Yes	Yes	Yes	Yes	Agree	Agree	Agree	Agree	Agree	Agree	Neutral	Disagree	Agree	Agree	Agree
Male	BSc	Foreign university	Community Pharmacy	Western	More than 10 years	Sinus headache	Yes	More than 30	Yes	Yes	Yes	Yes	Yes	Do not know	Agree	Agree	Agree	Neutral	Agree	Agree	Agree	Agree	Agree	Agree	Agree
Male	BSc	Foreign university	Community Pharmacy	Western	6-10 years	Migraine;Sinus headache	No	20-Nov	Yes	Yes	Yes	Yes	No	Do not know	Agree	Agree	Strongly agree	Strongly Agree	Agree	Strongly agree	Disagree	Strongly Agree	Neutral	Strongly Agree	Agree
Female	PharmD	Saudi university	Community Pharmacy	Western	Less than 1 year	Sinus headache;Chronic headache	No	Less than 10	No	No	No	No	No	Yes	Neutral	Neutral	Neutral	Neutral	Neutral	Neutral	Neutral	Neutral	Neutral	Neutral	Neutral
Male	BSc	Foreign university	Community Pharmacy	Northern	6-10 years	Migraine;Sinus headache;Chronic headache;Tension headache	Yes	Less than 10	Yes	No	No	No	No	No	Neutral	Neutral	Neutral	Neutral	Disagree	Neutral	Neutral	Neutral	Neutral	Neutral	Neutral
Male	PharmD	Foreign university	Hospital Pharmacy	Southern	6-10 years	Migraine;Sinus headache	Yes	Less than 10	Yes	Yes	Yes	Yes	Yes	No	Strongly disagree	Agree	Agree	Neutral	Neutral	Neutral	Neutral	Neutral	Neutral	Neutral	Neutral
Male	PharmD	Saudi university	Community Pharmacy	Western	1-5 years	Tension headache	Yes	More than 30	Yes	Yes	Yes	Yes	Yes	Do not know	Agree	Agree	Neutral	Strongly disagree	Agree	Agree	Neutral	Agree	Neutral	Neutral	Agree
Male	PharmD	Saudi university	Community Pharmacy	Southern	1-5 years	Migraine;Sinus headache	Yes	20-Nov	No	No	No	No	No	Do not know	Neutral	Neutral	Strongly agree	Neutral	Neutral	Agree	Neutral	Agree	Agree	Agree	Agree
Male	BSc	Foreign university	Community Pharmacy	Southern	6-10 years	Sinus headache	No	20-Nov	No	No	No	No	No	Do not know	Neutral	Neutral	Neutral	Neutral	Neutral	Neutral	Disagree	Disagree	Disagree	Neutral	Neutral
Male	BSc	Foreign university	Community Pharmacy	Southern	6-10 years	Migraine;Sinus headache;Tension headache	Yes	Less than 10	Do not know	Do not know	Do not know	Do not know	Do not know	Do not know	Agree	Agree	Agree	Agree	Agree	Agree	Disagree	Agree	Agree	Agree	Agree
Female	BSc	Saudi university	Community Pharmacy	Eastern	1-5 years	Migraine	Yes	20-Nov	Yes	Yes	Yes	Yes	Yes	Yes	Agree	Agree	Neutral	Agree	Agree	Agree	Neutral	Neutral	Agree	Agree	Agree
Male	BSc	Foreign university	Community Pharmacy	Southern	1-5 years	Sinus headache	No	20-Nov	Do not know	Do not know	Do not know	Do not know	Do not know	Do not know	Neutral	Neutral	Neutral	Neutral	Neutral	Neutral	Neutral	Neutral	Neutral	Neutral	Neutral
Female	PharmD	Saudi university	Community Pharmacy	Western	Less than 1 year	Tension headache	Yes	Less than 10	Yes	Yes	Yes	No	No	Yes	Neutral	Agree	Strongly agree	Neutral	Agree	Agree	Disagree	Neutral	Agree	Strongly Agree	Agree
Male	BSc	Foreign university	Community Pharmacy	Northern	More than 10 years	Sinus headache	Yes	Less than 10	No	Yes	No	Yes	Yes	Yes	Strongly disagree	Strongly disagree	Agree	Neutral	Neutral	Agree	Agree	Agree	Agree	Agree	Agree
Male	BSc	Foreign university	Community Pharmacy	Northern	More than 10 years	Migraine;Sinus headache;Tension headache	Yes	20-Nov	Yes	Yes	Do not know	Do not know	Do not know	Do not know	Strongly agree	Agree	Agree	Agree	Agree	Agree	Neutral	Neutral	Neutral	Neutral	Neutral
Male	BSc	Foreign university	Community Pharmacy	Western	More than 10 years	Tension headache	No	Less than 10	Yes	Yes	Yes	Yes	Yes	No	Agree	Agree	Agree	Neutral	Agree	Strongly agree	Neutral	Agree	Agree	Strongly Agree	Agree
Male	BSc	Foreign university	Community Pharmacy	Western	6-10 years	Migraine;Sinus headache;Chronic headache;Tension headache	Yes	Less than 10	Yes	Yes	Yes	Yes	No	Do not know	Agree	Agree	Neutral	Agree	Agree	Agree	Neutral	Neutral	Agree	Agree	Agree
Male	PharmD	Foreign university	Community Pharmacy	Central	6-10 years	Migraine;Sinus headache;Chronic headache;Tension headache	No	21-30	Do not know	Do not know	Do not know	Do not know	Do not know	Do not know	Neutral	Neutral	Neutral	Neutral	Neutral	Neutral	Neutral	Neutral	Neutral	Neutral	Neutral
Male	BSc	Foreign university	Community Pharmacy	Southern	6-10 years	Chronic headache	Yes	Less than 10	No	No	Yes	No	Yes	Yes	Agree	Agree	Neutral	Neutral	Agree	Neutral	Strongly Agree	Strongly Agree	Agree	Agree	Agree
Male	BSc	Foreign university	Community Pharmacy	Central	1-5 years	Tension headache	Yes	21-30	Yes	Yes	Yes	Yes	No	Do not know	Strongly agree	Agree	Agree	Neutral	Strongly Agree	Neutral	Neutral	Neutral	Neutral	Strongly disagree	Neutral
Female	PharmD	Saudi university	Community Pharmacy	Western	1-5 years	Migraine;Sinus headache;Chronic headache;Tension headache	Yes	20-Nov	Yes	Yes	Yes	Yes	No	No	Neutral	Agree	Agree	Agree	Agree	Strongly agree	Neutral	Neutral	Strongly Agree	Strongly Agree	Strongly Agree
Male	BSc	Foreign university	Community Pharmacy	Central	1-5 years	Sinus headache;Do not know	Yes	Less than 10	Yes	Yes	Yes	Yes	Yes	Yes	Neutral	Neutral	Neutral	Neutral	Neutral	Neutral	Neutral	Neutral	Neutral	Neutral	Neutral
Male	BSc	Saudi university	Community Pharmacy	Central	Less than 1 year	Tension headache	No	More than 30	Do not know	No	Do not know	No	Do not know	Do not know	Neutral	Neutral	Neutral	Strongly disagree	Neutral	Neutral	Neutral	Neutral	Neutral	Neutral	Neutral
Male	BSc	Foreign university	Community Pharmacy	Eastern	6-10 years	Migraine;Sinus headache;Chronic headache;Tension headache	Yes	Less than 10	Yes	Yes	Yes	Yes	Yes	Yes	Neutral	Neutral	Neutral	Neutral	Neutral	Neutral	Neutral	Neutral	Neutral	Neutral	Neutral
Male	BSc	Foreign university	Community Pharmacy	Eastern	More than 10 years	Sinus headache	Yes	Less than 10	Yes	Yes	Yes	Yes	Yes	Do not know	Agree	Agree	Agree	Agree	Agree	Agree	Strongly Agree	Agree	Agree	Agree	Agree
Male	PharmD	Saudi university	Community Pharmacy	Western	1-5 years	Tension headache	No	Less than 10	Yes	Yes	No	Do not know	Do not know	Do not know	Neutral	Neutral	Strongly agree	Neutral	Agree	Agree	Neutral	Disagree	Disagree	Disagree	Disagree
Male	PharmD	Foreign university	Community Pharmacy	Western	More than 10 years	Tension headache	No	Less than 10	No	No	No	No	No	Do not know	Agree	Neutral	Agree	Agree	Strongly Agree	Agree	Agree	Agree	Agree	Agree	Agree
Male	BSc	Foreign university	Community Pharmacy	Western	6-10 years	Migraine	Yes	More than 30	Do not know	Do not know	Do not know	Yes	Yes	Do not know	Neutral	Neutral	Neutral	Neutral	Neutral	Neutral	Neutral	Neutral	Neutral	Neutral	Agree
Male	PharmD	Foreign university	Community Pharmacy	Western	More than 10 years	Sinus headache	Yes	Less than 10	No	Yes	Yes	Yes	Yes	Yes	Neutral	Neutral	Neutral	Neutral	Agree	Agree	Agree	Agree	Agree	Neutral	Agree
Male	BSc	Foreign university	Community Pharmacy	Western	More than 10 years	Migraine	Yes	20-Nov	Do not know	Do not know	Do not know	Do not know	Do not know	Do not know	Neutral	Neutral	Neutral	Neutral	Neutral	Neutral	Neutral	Neutral	Neutral	Neutral	Neutral
Male	Master’s	Foreign university	Community Pharmacy	Western	More than 10 years	Migraine;Sinus headache	No	Less than 10	No	No	No	No	No	Do not know	Neutral	Neutral	Neutral	Disagree	Neutral	Strongly agree	Agree	Agree	Agree	Strongly Agree	Agree
Male	BSc	Foreign university	Community Pharmacy	Western	1-5 years	Sinus headache	No	Less than 10	No	No	No	No	No	Do not know	Neutral	Agree	Agree	Neutral	Agree	Agree	Agree	Agree	Neutral	Agree	Agree
Male	PharmD	Saudi university	Community Pharmacy	Western	1-5 years	Sinus headache;Chronic headache	No	Less than 10	No	No	No	No	No	Do not know	Neutral	Neutral	Strongly agree	Neutral	Neutral	Neutral	Neutral	Neutral	Neutral	Neutral	Neutral
Male	PharmD	Saudi university	Community Pharmacy	Eastern	Less than 1 year	Migraine;Sinus headache;Chronic headache;Tension headache	Yes	Less than 10	Yes	Yes	Yes	Yes	Do not know	Do not know	Agree	Agree	Agree	Agree	Agree	Agree	Agree	Agree	Agree	Agree	Agree
Male	PharmD	Saudi university	Community Pharmacy	Northern	1-5 years	Migraine;Tension headache	No	20-Nov	Yes	Yes	Yes	Do not know	Yes	Yes	Neutral	Agree	Neutral	Neutral	Agree	Agree	Neutral	Neutral	Agree	Neutral	Agree
Male	BSc	Foreign university	Community Pharmacy	Eastern	6-10 years	Chronic headache	Yes	Less than 10	Do not know	Yes	No	No	Yes	No	Agree	Agree	Agree	Agree	Agree	Agree	Agree	Agree	Agree	Agree	Agree
Female	PharmD	Saudi university	Community Pharmacy	Western	1-5 years	Tension headache	No	Less than 10	No	Yes	No	No	No	Do not know	Neutral	Neutral	Strongly agree	Disagree	Neutral	Strongly agree	Neutral	Neutral	Neutral	Neutral	Neutral
Male	PharmD	Saudi university	Community Pharmacy	Central	Less than 1 year	Sinus headache	No	Less than 10	No	No	No	No	No	Do not know	Neutral	Neutral	Neutral	Neutral	Neutral	Neutral	Neutral	Neutral	Neutral	Neutral	Neutral
Female	PharmD	Saudi university	Community Pharmacy	Eastern	Less than 1 year	Migraine	Yes	More than 30	No	No	No	Do not know	No	Yes	Agree	Neutral	Agree	Agree	Strongly Agree	Neutral	Strongly Agree	Disagree	Disagree	Strongly disagree	Disagree
Female	PharmD	Saudi university	Community Pharmacy	Eastern	1-5 years	Migraine;Sinus headache;Chronic headache	Yes	Less than 10	Yes	Yes	Yes	Yes	No	Yes	Strongly disagree	Agree	Agree	Agree	Agree	Agree	Agree	Agree	Agree	Agree	Agree
Female	BSc	Saudi university	Community Pharmacy	Central	Less than 1 year	Migraine;Sinus headache	No	21-30	Yes	Yes	Yes	No	No	Yes	Neutral	Agree	Strongly agree	Neutral	Neutral	Strongly agree	Neutral	Neutral	Strongly Agree	Strongly Agree	Strongly Agree
Female	BSc	Foreign university	Community Pharmacy	Western	Less than 1 year	Migraine;Sinus headache;Tension headache	Yes	20-Nov	No	Yes	Yes	Yes	Yes	Do not know	Agree	Agree	Agree	Agree	Agree	Agree	Neutral	Neutral	Agree	Agree	Agree
Female	PharmD	Saudi university	Community Pharmacy	Eastern	1-5 years	Migraine;Sinus headache	Yes	Less than 10	Yes	Yes	Yes	Do not know	No	Do not know	Agree	Agree	Neutral	Agree	Agree	Strongly agree	Neutral	Neutral	Agree	Agree	Neutral
Male	PharmD	Saudi university	Community Pharmacy	Southern	1-5 years	Sinus headache;Chronic headache	Yes	Less than 10	Yes	Yes	No	Do not know	Yes	Yes	Strongly disagree	Neutral	Neutral	Neutral	Neutral	Neutral	Neutral	Neutral	Neutral	Neutral	Neutral
Male	BSc	Foreign university	Community Pharmacy	Central	More than 10 years	Sinus headache	No	21-30	Yes	Yes	Yes	Yes	Yes	Yes	Strongly disagree	Strongly disagree	Strongly disagree	Strongly disagree	Strongly disagree	Disagree	Strongly disagree	Strongly disagree	Strongly disagree	Strongly disagree	Strongly disagree
Female	PharmD	Saudi university	Community Pharmacy	Western	1-5 years	Migraine;Sinus headache	No	Less than 10	No	No	No	No	No	Do not know	Strongly agree	Agree	Strongly agree	Disagree	Agree	Strongly agree	Strongly disagree	Strongly disagree	Strongly disagree	Strongly Agree	Strongly disagree
Female	PharmD	Saudi university	Community Pharmacy	Western	Less than 1 year	Sinus headache;Chronic headache	Yes	21-30	Do not know	Do not know	Do not know	Do not know	Do not know	Do not know	Neutral	Neutral	Agree	Neutral	Neutral	Neutral	Neutral	Neutral	Disagree	Disagree	Disagree
Female	BSc	Saudi university	Community Pharmacy	Western	1-5 years	Sinus headache;Tension headache	No	20-Nov	No	Yes	Yes	Yes	No	Do not know	Neutral	Strongly agree	Agree	Neutral	Agree	Agree	Agree	Agree	Agree	Neutral	Agree
Female	BSc	Saudi university	Community Pharmacy	Western	Less than 1 year	Migraine;Sinus headache;Chronic headache;Tension headache	No	Less than 10	Yes	No	No	Yes	No	Yes	Agree	Strongly agree	Agree	Neutral	Strongly Agree	Agree	Agree	Agree	Agree	Disagree	Disagree
Female	PharmD	Saudi university	Community Pharmacy	Western	Less than 1 year	Sinus headache	No	21-30	Yes	Yes	No	No	No	Yes	Neutral	Neutral	Neutral	Neutral	Neutral	Neutral	Neutral	Neutral	Neutral	Neutral	Neutral
Female	BSc	Saudi university	Hospital Pharmacy	Central	Less than 1 year	Migraine	Yes	20-Nov	Yes	Yes	Yes	Yes	Yes	Yes	Agree	Agree	Strongly agree	Disagree	Agree	Agree	Agree	Agree	Agree	Strongly Agree	Agree
Female	Master’s	Saudi university	Hospital Pharmacy	Central	6-10 years	Migraine	No	More than 30	Yes	Yes	Yes	Yes	No	Yes	Strongly agree	Strongly agree	Neutral	Disagree	Strongly Agree	Agree	Neutral	Neutral	Agree	Agree	Agree
Female	PharmD	Saudi university	Community Pharmacy	Western	1-5 years	Sinus headache	No	More than 30	Yes	Yes	No	Yes	Do not know	Do not know	Neutral	Neutral	Neutral	Neutral	Neutral	Neutral	Neutral	Neutral	Neutral	Neutral	Neutral
Female	PharmD	Saudi university	Hospital Pharmacy	Western	Less than 1 year	Sinus headache;Tension headache	No	Less than 10	No	No	No	No	No	Do not know	Neutral	Neutral	Agree	Disagree	Neutral	Agree	Neutral	Neutral	Neutral	Neutral	Neutral
Female	PharmD	Saudi university	Hospital Pharmacy	Eastern	Less than 1 year	Sinus headache	No	Less than 10	Yes	No	Do not know	No	No	Yes	Agree	Neutral	Strongly agree	Agree	Strongly Agree	Agree	Neutral	Neutral	Neutral	Neutral	Neutral
Female	PharmD	Saudi university	Community Pharmacy	Southern	1-5 years	Sinus headache	No	Less than 10	Yes	No	No	No	Yes	Yes	Disagree	Neutral	Agree	Neutral	Disagree	Strongly disagree	Agree	Disagree	Disagree	Neutral	Neutral
Female	PharmD	Saudi university	Hospital Pharmacy	Central	Less than 1 year	Migraine;Sinus headache;Chronic headache	No	More than 30	Yes	Yes	No	No	No	Do not know	Neutral	Neutral	Agree	Agree	Agree	Agree	Neutral	Neutral	Neutral	Neutral	Neutral
Female	PharmD	Saudi university	Community Pharmacy	Western	1-5 years	Sinus headache	Yes	Less than 10	Do not know	No	No	Yes	No	Do not know	Neutral	Neutral	Neutral	Neutral	Neutral	Agree	Agree	Agree	Agree	Agree	Agree
Female	PharmD	Saudi university	Hospital Pharmacy	Western	1-5 years	Migraine	No	Less than 10	Yes	Yes	Yes	Do not know	Do not know	Yes	Neutral	Agree	Agree	Disagree	Neutral	Strongly agree	Neutral	Agree	Agree	Agree	Neutral
Female	PharmD	Saudi university	Community Pharmacy	Western	Less than 1 year	Tension headache	No	Less than 10	No	No	No	No	No	No	Neutral	Neutral	Strongly agree	Neutral	Neutral	Neutral	Neutral	Neutral	Neutral	Neutral	Neutral
Female	PharmD	Saudi university	Community Pharmacy	Eastern	1-5 years	Sinus headache	No	21-30	No	No	Yes	No	No	Yes	Neutral	Neutral	Strongly disagree	Disagree	Neutral	Strongly disagree	Agree	Strongly Agree	Strongly Agree	Strongly Agree	Strongly Agree
Female	PharmD	Saudi university	Community Pharmacy	Western	Less than 1 year	Migraine	Yes	Less than 10	No	Yes	Yes	No	No	No	Neutral	Agree	Agree	Disagree	Neutral	Neutral	Neutral	Neutral	Neutral	Neutral	Neutral
Male	Master’s	Saudi university	Hospital Pharmacy	Central	1-5 years	Tension headache	Yes	Less than 10	Yes	Yes	Yes	Yes	Yes	Yes	Strongly disagree	Strongly disagree	Strongly disagree	Strongly disagree	Strongly disagree	Strongly disagree	Strongly disagree	Strongly disagree	Strongly disagree	Strongly disagree	Strongly disagree
Female	PharmD	Saudi university	Hospital Pharmacy	Central	1-5 years	Migraine;Sinus headache	No	20-Nov	No	No	No	No	No	Do not know	Neutral	Neutral	Agree	Agree	Agree	Strongly agree	Neutral	Neutral	Strongly Agree	Strongly Agree	Strongly Agree
Male	PharmD	Saudi university	Community Pharmacy	Eastern	Less than 1 year	Tension headache	Yes	Less than 10	No	No	No	No	No	No	Neutral	Neutral	Neutral	Neutral	Neutral	Neutral	Neutral	Neutral	Neutral	Neutral	Neutral
Female	PharmD	Saudi university	Hospital Pharmacy	Southern	1-5 years	Chronic headache	Yes	Less than 10	Yes	No	Yes	Yes	No	No	Neutral	Neutral	Neutral	Neutral	Neutral	Neutral	Neutral	Neutral	Neutral	Neutral	Neutral
Female	PharmD	Saudi university	Hospital Pharmacy	Northern	Less than 1 year	Migraine	Yes	Less than 10	No	No	No	No	No	Do not know	Agree	Neutral	Strongly agree	Disagree	Agree	Strongly agree	Neutral	Agree	Agree	Strongly Agree	Strongly Agree
Female	BSc	Saudi university	Community Pharmacy	Central	1-5 years	Sinus headache	No	20-Nov	Do not know	Do not know	Do not know	Do not know	Do not know	Do not know	Neutral	Neutral	Neutral	Neutral	Neutral	Neutral	Neutral	Neutral	Neutral	Neutral	Neutral
Female	PharmD	Saudi university	Hospital Pharmacy	Eastern	1-5 years	Migraine;Chronic headache;Tension headache	No	Less than 10	No	No	No	No	No	No	Neutral	Neutral	Strongly disagree	Neutral	Neutral	Strongly disagree	Strongly disagree	Strongly disagree	Strongly disagree	Strongly disagree	Neutral
Female	BSc	Saudi university	Community Pharmacy	Central	1-5 years	Tension headache	Yes	20-Nov	No	No	No	Yes	Yes	Yes	Strongly disagree	Strongly disagree	Strongly disagree	Strongly disagree	Strongly disagree	Strongly disagree	Neutral	Neutral	Neutral	Neutral	Neutral
Female	PharmD	Saudi university	Hospital Pharmacy	Eastern	1-5 years	Sinus headache;Tension headache	No	20-Nov	No	No	No	No	No	No	Neutral	Neutral	Neutral	Neutral	Neutral	Neutral	Neutral	Neutral	Neutral	Neutral	Neutral
Female	PharmD	Saudi university	Community Pharmacy	Western	1-5 years	Migraine;Sinus headache;Chronic headache;Tension headache	No	20-Nov	Yes	Yes	Yes	Yes	Yes	Yes	Neutral	Neutral	Agree	Agree	Agree	Strongly agree	Agree	Agree	Agree	Neutral	Neutral
Female	Master’s	Saudi university	Hospital Pharmacy	Central	1-5 years	Migraine;Chronic headache	No	Less than 10	Yes	Yes	Yes	No	No	Yes	Agree	Neutral	Agree	Disagree	Agree	Strongly agree	Disagree	Agree	Neutral	Neutral	Agree
Female	BSc	Saudi university	Hospital Pharmacy	Central	1-5 years	Tension headache	Yes	20-Nov	Yes	No	Yes	No	No	Yes	Strongly agree	Agree	Strongly agree	Strongly disagree	Strongly Agree	Strongly agree	Agree	Neutral	Agree	Agree	Agree
Female	PharmD	Saudi university	Hospital Pharmacy	Western	1-5 years	Migraine	No	20-Nov	Yes	No	No	No	No	Do not know	Strongly agree	Agree	Neutral	Strongly Agree	Strongly Agree	Strongly agree	Agree	Strongly disagree	Strongly disagree	Neutral	Agree
Female	Master’s	Saudi university	Hospital Pharmacy	Central	1-5 years	Sinus headache;Tension headache	No	20-Nov	No	No	No	No	No	Do not know	Neutral	Disagree	Neutral	Neutral	Neutral	Agree	Strongly disagree	Strongly disagree	Strongly disagree	Agree	Strongly disagree
Female	BSc	Saudi university	Hospital Pharmacy	Central	1-5 years	Migraine	No	20-Nov	Yes	No	No	No	No	Do not know	Neutral	Neutral	Strongly disagree	Neutral	Neutral	Agree	Neutral	Neutral	Neutral	Neutral	Neutral
Male	BSc	Foreign university	Community Pharmacy	Western	1-5 years	Sinus headache	No	Less than 10	No	Yes	Yes	No	No	No	Agree	Neutral	Agree	Neutral	Agree	Neutral	Neutral	Disagree	Neutral	Neutral	Agree
Male	BSc	Foreign university	Community Pharmacy	Western	6-10 years	Migraine;Sinus headache	No	21-30	Yes	Yes	Yes	No	No	No	Strongly agree	Strongly agree	Strongly agree	Strongly Agree	Strongly Agree	Strongly agree	Strongly Agree	Agree	Strongly Agree	Strongly Agree	Strongly Agree
Male	BSc	Foreign university	Community Pharmacy	Western	6-10 years	Sinus headache	No	More than 30	Yes	Yes	No	No	No	Do not know	Strongly agree	Agree	Strongly agree	Strongly disagree	Strongly Agree	Agree	Agree	Agree	Agree	Agree	Agree
Male	BSc	Foreign university	Community Pharmacy	Central	1-5 years	Tension headache	No	More than 30	Yes	No	No	Yes	Do not know	Do not know	Neutral	Neutral	Agree	Strongly disagree	Agree	Agree	Agree	Neutral	Neutral	Neutral	Agree
Female	PharmD	Saudi university	Hospital Pharmacy	Eastern	Less than 1 year	Migraine;Sinus headache	No	Less than 10	Yes	Yes	Yes	Do not know	Do not know	Yes	Neutral	Agree	Agree	Agree	Agree	Agree	Neutral	Neutral	Agree	Agree	Agree
Female	BSc	Saudi university	Hospital Pharmacy	Southern	1-5 years	Migraine	No	Less than 10	No	Yes	No	Do not know	Yes	Yes	Disagree	Neutral	Strongly agree	Agree	Neutral	Strongly agree	Disagree	Disagree	Strongly Agree	Agree	Agree
Female	BSc	Saudi university	Community Pharmacy	Western	1-5 years	Migraine;Sinus headache;Chronic headache	No	20-Nov	Yes	No	Do not know	No	Do not know	Do not know	Agree	Agree	Strongly agree	Neutral	Agree	Strongly agree	Agree	Agree	Strongly Agree	Strongly Agree	Strongly Agree
Female	PharmD	Saudi university	Hospital Pharmacy	Western	1-5 years	Migraine;Sinus headache	No	More than 30	Yes	No	No	No	No	Yes	Agree	Neutral	Strongly agree	Agree	Agree	Agree	Agree	Agree	Agree	Strongly Agree	Agree
Female	PharmD	Saudi university	Community Pharmacy	Central	1-5 years	Sinus headache	Yes	More than 30	No	No	No	No	No	Do not know	Neutral	Neutral	Neutral	Neutral	Neutral	Neutral	Neutral	Neutral	Neutral	Neutral	Neutral
Female	PharmD	Saudi university	Hospital Pharmacy	Central	6-10 years	Migraine;Sinus headache	Yes	20-Nov	No	No	No	No	No	No	Neutral	Neutral	Neutral	Neutral	Neutral	Neutral	Neutral	Neutral	Neutral	Neutral	Neutral
Female	Master’s	Saudi university	Hospital Pharmacy	Central	1-5 years	Do not know	No	Less than 10	No	No	No	No	No	Do not know	Neutral	Neutral	Agree	Neutral	Neutral	Agree	Neutral	Neutral	Neutral	Neutral	Neutral
Female	BSc	Saudi university	Community Pharmacy	Central	1-5 years	Migraine;Tension headache	Yes	20-Nov	Yes	Yes	Yes	Yes	Yes	No	Neutral	Neutral	Agree	Agree	Agree	Agree	Strongly Agree	Agree	Strongly Agree	Strongly Agree	Strongly Agree
Female	PharmD	Saudi university	Community Pharmacy	Northern	1-5 years	Migraine;Sinus headache;Tension headache	Yes	Less than 10	Yes	Yes	Yes	Yes	Yes	Yes	Agree	Neutral	Agree	Agree	Agree	Agree	Strongly Agree	Strongly Agree	Neutral	Agree	Agree
Female	PharmD	Saudi university	Hospital Pharmacy	Central	1-5 years	Migraine	No	20-Nov	Yes	Yes	Yes	Yes	Yes	Do not know	Strongly disagree	Strongly agree	Neutral	Neutral	Strongly Agree	Neutral	Strongly disagree	Neutral	Neutral	Neutral	Strongly Agree
Female	PharmD	Saudi university	Community Pharmacy	Eastern	Less than 1 year	Sinus headache;Chronic headache;Do not know	Yes	Less than 10	Yes	No	Yes	Yes	No	No	Neutral	Neutral	Disagree	Neutral	Disagree	Disagree	Neutral	Disagree	Neutral	Disagree	Neutral
Female	Master’s	Saudi university	Hospital Pharmacy	Central	1-5 years	Migraine	No	Less than 10	No	No	No	No	No	Do not know	Neutral	Neutral	Neutral	Neutral	Neutral	Agree	Neutral	Neutral	Neutral	Neutral	Agree
Female	PharmD	Saudi university	Community Pharmacy	Western	1-5 years	Sinus headache;Tension headache	No	Less than 10	Yes	Yes	Yes	Yes	No	Do not know	Agree	Neutral	Strongly agree	Neutral	Agree	Strongly agree	Disagree	Disagree	Disagree	Neutral	Strongly Agree
Female	PharmD	Saudi university	Community Pharmacy	Western	Less than 1 year	Sinus headache;Tension headache	No	Less than 10	Yes	Yes	Yes	Yes	Yes	Yes	Neutral	Agree	Strongly agree	Agree	Agree	Strongly agree	Neutral	Neutral	Strongly Agree	Strongly Agree	Strongly Agree
Female	PharmD	Saudi university	Hospital Pharmacy	Central	1-5 years	Migraine;Tension headache	No	Less than 10	Do not know	Do not know	Do not know	No	No	Do not know	Neutral	Neutral	Agree	Disagree	Neutral	Strongly agree	Disagree	Neutral	Agree	Strongly Agree	Neutral
Female	PharmD	Saudi university	Hospital Pharmacy	Western	1-5 years	Migraine;Sinus headache;Tension headache	No	20-Nov	No	Yes	No	No	No	Do not know	Neutral	Neutral	Strongly agree	Neutral	Agree	Agree	Neutral	Disagree	Neutral	Agree	Neutral
